# Supplementary material for: Analysis of 61 exclusive enteral nutrition formulas used in the management of active Crohn’s disease—new insights into dietary disease triggers
Source: Aliment Pharmacol Ther. 2020 Apr 6;51(10):935–47. doi: 10.1111/apt.15695 (PMC8653890; doi:10.1111/apt.15695)
Supplement: Supplementary file 2 — Supplementary Material 1 [file APT-51-935-s001.xlsx]

## Sheet: Sheet 1
Year	Author	Included in Cochrane review sub-analysis	Title	EEN brand	Study design	Comparator	Number of patients on EEN	Patient cohort	EEN duration	Disease activity assessment	Biochemical indices	Faecal calprotectin	Endoscopic indices	Radiological indices
1980	O'Morain et al.	NO	Elemental diets in treatment of acute Crohn's disease.	Vivonex	Prospective, single group	n/a	32	Adult	4 weeks	No disease activity index. Authors state abdominal pain and diarrhoea was ameliorated within 2 weeks	Mean ESR decreased by 24 mm/h and mean albumin increased by 4.3 g/L	n/a	n/a	n/a
1982	Morin et al.	NO	Continuous elemental enteral alimentation in the treatment of children and adolescents with Crohn's disease.	Vivonex	Prospective, single group	n/a	10	Paediatric	3 weeks	CDAI (mean ± SD): Baseline: 307 ± 23.6 vs end: 69.2 ± 11.4, no p value Clinical remission (CDAI ≤ 150): 100%	Albumin (g/L, mean ± SD): Baseline: 3.8 ± 0.2 vs end: 3.7 ± 0.2, p=NS	n/a	n/a	n/a
1982	Navarro et al.	NO	Prolonged constant rate elemental enteral nutrition in Crohn's disease.	Pregestimil	not mentioned	n/a	17	Paediatric	2-7 months	No disease activity index Improvement of disease symptoms: Disappearance of cramps & diarrhea after 10-20 days; Weight gain of 3-5kg after 2 months; disappearance of fever in a mean of 7 days; disappearance of arthralgia in a mean of 18 days Normalisation of general activity after 1 month	ESR normalisation in a mean (range) of 32 days (20 - 38)	n/a	Esophageal fibroscopy improved after 1 month	n/a
1984	Lochs et al.	NO	Is tube feeding with elemental diets a primary therapy of Crohn's disease?	BSD®, Peptisorb	Prospective, single group	n/a	25	Adult	4-8 weeks	CDAI (mean [SD]): Baseline: 269 (72) vs end: 174 (103), p<0.001 Clinical response (CDAI < 150): 15/25 (60%)	CRP (mg/L, mean ± SD): Baseline: 6.12 ± 5.6 vs end: 3.23 ± 5.4, p<0.05 Albumin (g/dL, mean ± SD): Baseline: 34.8 ± 6.6 vs end: 35.4 ± 4.8, p=NS	n/a	n/a	n/a
1985	Saverymuttu et al.	YES	Controlled trial comparing prednisolone with an elemental diet plus non-absorbable antibiotics in active Crohn’s disease.	Vivonex	Randomised trial	CS (n=16)	21	Adult	10 days	CDAI (mean [SEM]): EEN: Baseline: 222 (20) vs end: 156 (20); CS: Baseline: 226 (16) vs end: 130 (15), no p values Clinical remission: EEN: 7/21 (33%) vs CS: 8/16 (50%)	ESR (mm/h, mean [SEM]): EEN: Baseline: 45 (6.8) vs end: 27 (6); CS: Baseline: 58 (9) vs end: 31 (8), no p values	n/a	n/a	n/a
1987	Sanderson et al.	NO	Remission induced by an elemental diet in small bowel Crohn's disease.	Flexical	Randomised trial	CS (n=8)	9	Paediatric	6 weeks	LSI improved both in patients treated with EEN and in those treated with CS (p<0.01). Change in LSI (mean [SEM]): EEN: 22 (3) vs CS: 17 (3), p=NS	ESR change after treatment (mm/h, mean [SEM]): EEN: -23 (3) vs CS: -22 (5), p=NS CRP change after treatment (mg/L, mean [SEM]): EEN: -37 (100) vs CS: -30 (8), p=NS Albumin change after treatment (g/L, mean [SEM]): EEN: 1 (4) vs CS: 4 (2), p=NS	n/a	n/a	n/a
1990	Malchow et al.	YES	Feasibility and effectiveness of a defined-formula diet regimen in treating active crohn's disease. European cooperative crohn's disease study iii.	Survimed® OPD	Randomised trial	CS (n=44)	51	Adult	6 weeks	CDAI (mean ± SD): EEN: Baseline: 280.8 ± 90.6 vs end: 151.7 ± 86.5; CS: Baseline: 263.7 ± 86.3 vs end: 129.3 ± 63.7 Clinical remission (CDAI decrease > 100 points or > 40%): EEN: 21/51 (41%) vs CS: 32/44 (73%)	Improvement in inflammatory markers similar in both groups (Data not presented)	n/a	n/a	n/a
1990	Giaffer et al.	YES	Controlled trial of polymeric versus elemental diet in treatment of active Crohn's disease.	Fortison, Vivonex	Randomised trial	Polymeric (Fortison) vs elemental (Vivonex) EEN	Total: 30 (Polymeric: 14, elemental: 16)	Adult	4 weeks	CDAI Clinical remission (CDAI < 150): Polymeric: 5/14 (36%) vs Elemental: 12/16 (75%), p=0.03	ESR (mm/h, mean [SEM]): Polymeric: Baseline: 22 (5) vs end: 25 (6); Elemental: Baseline: 21 (3) vs end: 25 (5), p=NS for both Albumin (g/L, mean [SEM]): Polymeric: Baseline: 33 (2.6) vs end: 33 (2.7); Elemental: Baseline: 36 (1.6) vs end: 36 (1.4), p=NS for both	n/a	n/a	n/a
1990	Wright et al.	NO	Peripheral parenteral nutrition is no better than enteral nutrition in acute exacerbation of Crohn's disease: a prospective trial.	Vital® HN	Randomised trial	Parenteral nutrition (n=5)	6	Adult	1-2 weeks	CDAI Significant decrease for both groups p<0.05. Data only presented in figure.	Total lymphocyte count significantly increased only for EEN group, p<0.05	n/a	n/a	n/a
1991	Rigaud et al.	YES	Controlled trial comparing two types of enteral nutrition in treatment of active Crohn's disease: elemental versus polymeric diet.	Realmentyl, Nutrison (EU), Vivonex T.E.N	Randomised trial	Polymeric (Realmentyl and Nutrison [EU]) vs elemental EEN (Vivonex T.E.N)	Total: 30 (Nutrison [EU]: 8, Realmentyl: 7, Vivonex T.E.N : 15)	Adult	4 weeks	CDAI Clinical remission (CDAI < 150): Elemental: 10/15 (66%) vs Polymeric: 11/15 (73%), p=NS	ESR (mm/h, mean [SD]) Polymeric: Baseline: 38 (17) vs end: 26 (25), p<0.01; Elemental: Baseline: 42 (16) vs end: 22 (18), p<0.01 Albumin (g/L, mean [SD]): Polymeric: Baseline: 34.1 (2.9) vs end: 34.7 (2.3), p<0.05; Elemental: Baseline: 32.8 (3.8) vs end: 35.5 (4.4), p<0.01	n/a	Improval in endoscopic lesions: Polymeric: 6/15 (40%); Elemental: 6/15 (40%)	n/a
1991	Teahon et al.	NO	The Effect of Elemental Diet on Intestinal Permeability and Inflammation in Crohn’s Disease.	Vivonex, Elemental 028	Not mentioned	n/a	38	Adult	4 weeks	HBI (mean ± SD): Baseline: 8 ± 4 vs end: 4 ± 3, p<0.05 Clinical remission (symptomatic, self-reported): 27/38 (71%)	CRP (mg/L, mean ± SD): Baseline: 5.6 ± 4.8 vs end: 3 ± 4.6, p<0.05 Albumin (g/L, mean ± SD):Baseline: 31 ± 7 vs end: 33 ± 6, p=NS	n/a	n/a	Abdominal scintigrams following Indium-111 labelling of leucocytes, showed improvement in most patients. Faecal excretion of Indium-111 (normal values <1%, mean ± SD): Baseline: 14.2% ± 1.1% vs end: 5.7 ± 1%, p<0.001
1991	Lochs et al.	YES	Comparison of enteral nutrition and drug treatment in active Crohn's disease: results of the European Cooperative Crohn's Disease Study IV.	Peptisorb	Randomised trial	CS & Sulfasalazine (n=52)	55	Adult	6 weeks	CDAI Clinical remission (CDAI decrease > 40% OR > 100 points): EEN: 29/55 (53%) vs CS: 41/52 (79%), p<0.01	n/a	n/a	n/a	n/a
1991	Raouf et al.	YES	Enteral feeding as sole treatment for Crohn's disease: controlled trial of whole protein vs amino acid based feed and a case study of dietary challenge.	Elemental 028, Triosorbon	Randomised trial	Polymeric (Triosorbon) vs elemental EEN (Elemental 028)	Total: 24 (Polymeric: 11, elemental: 13)	Adult	3 weeks; followed by 3 week crossover to the other intervention	Van Hees activity index at 3 weeks: Elemental: 92%; Polymeric: 100% improvement rate Clinical remission based on Harvey-Bradshaw 'simple' activity index at 3 weeks: Polymeric: 8/11 (72%); Elemental: 9/13 (69%) Crossover to alternative intervention for another 3 weeks Elemental to Polymeric: 100% maintenance of improvement; Polymeric to Elemental: 57% maintenance of improvement	CRP median improvement at 3 weeks: Elemental: 58.3%; Polymeric: 57.1% CRP (mg/L, median (range]): Polymeric: Baseline: 24 (9 - 112); 3 weeks: 13 (3 - 74); Elemental: Baseline: 29 (9 - 128); 3 weeks: 8 (3 - 54)	n/a	n/a	n/a
1991	Park et al.	YES	Double-blind controlled trial of elemental and polymeric diets as primary therapy in active Crohn’s disease.	Enteral 400, Elemental 028	Randomised trial	Polymeric (Enteral 400) vs elemental EEN (Elemental 028)	Total: 14 (Polymeric: 7, elemental: 7)	Adult	4 weeks	Modified Crohn's disease index Clinical remission (Modified Crohn's disease index < 2): Polymeric: 5/7 (71%) vs Elemental: 2/7 (29%)	ESR (mm/h, median [range]) Polymeric: Baseline: 62 (38 - 80), end: 45 (10 - 80); Elemental: Baseline: 36 (22 - 80), end: 25 (10 - 68) CRP (mg/L, median [range]) Polymeric: Baseline: 30 (14 - 97), end: 10 (7 - 98); Elemental: Baseline: 35 (14 - 79), end: 25 (10 - 68) Albumin (g/L, mean [SEM]) Polymeric: Baseline: 29 (2.4), end: 35 (1.8); Elemental: Baseline: 28 (92.5), end 30 (2.9), no p values	n/a	n/a	n/a
1991	Seidman et al.	YES	Elemental diet versus prednisone as initial therapy in Crohn’s disease: early and long-term results.	Vivonex	Randomised trial	CS (n=9)	10	Paediatric	3 weeks	CDAI Clinical remission (CDAI < 150): EEN: 8/10 (80%) vs CS: 6/9 (67%)	n/a	n/a	n/a	n/a
1992	Lindor et al.	YES	A Randomized Prospective Trial Comparing a Defined Formula Diet, Corticosteroids, and a Defined Formula Diet Plus Corticosteroids in Active Crohn's Disease.	Vital® HN	Randomised trial	CS (n=10)	9	Adult	1 month	CDAI Clinical remission (CDAI decrease of ≥ 100): EEN: 2/9 (22%) vs CS: 5/10 (50%) Clinical response (CDAI decrease of ≥ 50): EEN: 3/9 (33%%) vs CS: 7/10 (70%)	n/a	n/a	n/a	n/a
1993	Thomas et al.	NO	Dietary intake and nutritional treatment in childhood Crohn's disease.	Elemental 028	Randomised trial	CS (n=12)	12	Paediatric	4 weeks	LSI: EEN: Baseline: 77 vs end: 88, p<0.01; CS: Baseline: 74 vs end: 85, p<0.01	n/a	n/a	n/a	n/a
1993	Gonzalez-Huix et al.	YES	Polymeric enteral diets as primary treatment of active Crohn's disease: a prospective steroid controlled trial.	Edanec HN	Randomised trial	CS (n=17)	15	Adult	4 weeks	Van Hees Activity Index (mean ± SD): EEN: Baseline: 172.5 ± 7.7 vs end: 113.8 ± 6.9, p=0.0001; CS: Baseline: 184.3 ± 9.5 vs end: 18.1 ± 10.6, p=0.0003 Clinical remission (Van Hees Activity Index < 120): EEN: 12/15 (80%); CS: 15/17 (88.2%), p=0.43 Mean (SD) time to achieve remission: EEN: 2.4 (1.2); CS: 2.0 (1.0) weeks, p=0.47	CRP>3 (mg/L) EEN: Baseline: 93%; end: 73%; CS, Baseline: 88%; end: 65% ESR>30 (mm/h) EEN: Baseline: 73%; end: 27%; CS, Baseline: 71%; end: 29% Albumin<33 (g/L) EEN: Baseline: 40%; end: 7%; CS, Baseline: 41%; end: 12%	n/a	n/a	n/a
1993	Gorard et al.	NO	Initial response and subsequent course of Crohn's disease treated with elemental diet or prednisolone.	Vivonex® T.E.N	Randomised trial	CS (n=20)	42	Adult	4 weeks	Disease activity index improved signficantly in EEN and CS. Data presented only in figure.	ESR and CRP improved signficantly in both EEN and CS groups. Data presented only in figure.	n/a	n/a	n/a
1994	Royall et al.	YES	Comparison of amino acid vs peptide based enteral diets in active Crohn's disease: clinical and nutritional outcome.	Vivonex® T.E.N, Peptamen® (Canada)	Double-blind randomised trial	Elemental (Vivonex® T.E.N) vs Semi-elemental EEN (Peptamen® [Canada])	Total: 40 (Elemental: 19, semi-elemental: 21	Adult	3 weeks	CDAI Clinical remission (CDAI < 150): Elemental: 16/19 (84%) vs Semi-elemental: 15/21 (71%), p=0.38	CRP (mg/L, mean [SEM]): Elemental: Baseline: 12.3 (3.5) vs end: 7.1 (2.0), p=NS; Semi-elemental: Baseline: 14.3 (5.1) vs end: 4.6 (1.6), p<0.05 Albumin (g/L, mean [SEM]): Elemental: Baseline: 36 (1) vs end: 34 (2), p=NS; Semi-elemental: Baseline: 38 (1) vs end: 38 (1), p=NS	n/a	n/a	n/a
1994	Beattie et al.	NO	Polymeric nutrition as the primary therapy in paediatric with small bowel Crohn's disease.	AL 110®	not mentioned	n/a	7	Paediatric	8 weeks	LSI (median [range]): Baseline: 43 (41 - 51) vs end: 60 (55 - 60), p<0.001	Significant improvements in CRP and ESR. Data displayed in figure, no descriptive statistics.	n/a	Endoscopic remission: 3/5 (60%); endoscopic improvement: 2/5 (40%)	n/a
1994	Ruuska et al.	NO	Exclusive whole protein enteral diet versus prednisolone in the treatment of acute Crohn's disease in children.	Nutrison (EU)	Randomised trial	CS (n=9)	10	Paediatric	8 weeks	PCDAI Significant decrease at the end of treatment in both groups. Data available only in figure. No descriptive statistics given.	CRP (mg/L, mean ± SD): EEN: Baseline: 39 ± 47; end: 9 ± 7; CS: Baseline: 34 ± 3; end: 20 ± 23, no p values Albumin (g/L, mean ± SD): EEN: Baseline: 29 ± 4.2; end: 34 ± 3.4; CS: Baseline: 31 ± 4.5; end: 34 ± 4.1, no p values	n/a	n/a	n/a
1995	Teahon et al.	NO	Alterations in Nutritional Status and Disease Activity during Treatment of Crohn's Disease with Elemental Diet	Vivonex, Elemental 028	Not mentioned	n/a	19	Adult	4 weeks	HBI (mean ± SD): Baseline: 8.2 ± 3.8 vs end: 4 ± 2.4, p<0.001	ESR (mm/h, mean ± SD): Baseline: 36 ± 30 vs end: 27 ± 25, p<0.001 Albumin (g/L, mean ± SD): Baseline: 28.4 ± 5 vs end: 30.9 ± 5.4, p<0.001	n/a	n/a	Faecal excretion of Indium-111 (normal values <1%, mean ± SD): Baseline: 19.7% ± 9.9% vs end:7.9 ± 4.8%, p<0.001
1995	Breese et al.	NO	The effect of treatment on lymphokine-secreting cells in the intestinal mucosa of children with Crohn's disease.	AL 110®, Flexical	Randomised trial	Cyclosporin (n=6); CS & Mesalazine (n=6)	6	Paediatric	8 weeks	LSI (median [95% CI]): EEN: Baseline: 44.5 (32 - 51) vs 8 weeks: 57.5 (50 - 60), p<0.02; Cyclosporin: Baseline: 45.5 (35 - 52) vs 8 weeks: 48.0 (28 - 60) p=NS; CS: Baseline: 43.5 (36 - 50) vs 8 weeks: 55.0 (46 - 60), p<0.05	CRP (mg/L, median [95% CI]) EEN: Baseline: 60.5 (6 -115) vs end: 20.0 (5 -47), p<0.02; Cyclosporin: Baseline: 45.5 (6 -115) vs end: 32.5 (5 -115), p=NS; CS: Baseline: 60.0 (5 - 115) vs end: 58.5 (5 - 112) p=NS ESR (mg/L, median [95% CI]) EEN: Baseline: 29.5 (13 - 50) vs end: 15.2 (9 - 20), p=NS; Cyclosporin: Baseline: 33.5 (13 - 50) vs end: 39.0 (24 - 56), p=NS; CS, Baseline: 26.5 (17 - 64) vs en…	n/a	Histology score, median (95% CI) EEN: Baseline: 1.5 (1 - 3) vs end: 0.5 (0 - 3), p<0.05; Cyclosporin: Baseline: 1.5 (1 - 2) vs end: 1 (0 - 2), p=NS; CS: Baseline: 1.0 (1 - 2) vs end: 1.5 (0 - 2), p=NS	n/a
1995	Middleton et al.	YES	Long-chain triglycerides reduce the efficacy of enteral feeds in patients with active Crohn's disease.	Pepdite 2+, Elemental 028	Randomised trial	Pepdite 2+ vs Elemental 028 vs Elemental 028 with added long chain triglycerides (LCT) vs Elemental 028 with added medium chain triglycerides (MCT)	Total: 76 (Pepdite 2+: 18, Elemental 028: 17, Elemental 028 LCT: 22, Elemental 028 MCT: 19)	Adult	3 weeks	Harvey Bradshaw simple index Clinical remission (HBI < 3): Semi-elemental: 13/18 (72%) vs Elemental: 36/58 (62%) HBI significantly decreased in all groups, p<0.05. Data presented only in figure.	CRP and ESR significantly decreased only in the Elemental 028 and the Elemental 028 MCT group, p<0.05. Data presented only in figure.	n/a	n/a	n/a
1995	Mansfield et al.	YES	Controlled trial of oligopeptide versus amino acid diet in treatment of active Crohn's disease.	Elemental 028, Pepti-2000 LF liquid	Randomised trial	Elemental (Elemental 028) vs semi-elemental EEN (Pepti-2000 LF liquid)	Total: 44 (Elemental: 22, semi-elemental: 22)	n/a	4 weeks	CDAI Clinical remission (CDAI decrease > 40% OR > 100 points): Elemental: 8/22 (36%) vs Semi-elemental: 8/22 (36%)	Data presented only for responders: CRP (mg/L, mean [SEM]) Elemental: Baseline: 11 (6) vs end: 6 (4), p=0.05; Semi-elemental: Baseline: 48 (23) vs end: missing ESR (mm/h, mean [SEM]) Elemental: Baseline: 17 (4) vs end: 18 (5); Semi-elemental: Baseline: 24 (7) vs end: 17 (3), p=NS for both Albumin (g/L, mean [SEM]) Elemental: Baseline: 39 (1.5) vs end: 39 (1.9); Semi-elemental: Baseline: 37 (2.2) …	n/a	n/a	Leucocyte scanning showed decrease in inflammation in patients showing greatest response in treatment, p<0.05
1996	Khoshoo et al.	NO	Effect of low- and high-fat, peptide-based diets on body composition and disease activity in adolescents with active Crohn's disease.	Vital® HN, Peptamen® (Canada)	Prospective, single group	n/a	15	Paediatric	3 weeks with one EEN formula, followed by a crossover of 3 additional weeks to the other EEN formula	PCDAI (mean ± SD): Baseline: 52.1 ± 11.2 vs 3 weeks: 25.1 ± 13.1, p<0.05 vs 6 weeks: 10.7 ± 10.8, p<0.05 No difference between efficacy rates of each formula after 3 weeks.	n/a	n/a	n/a	n/a
1996	Wilschanski et al.	NO	Supplementary enteral nutrition maintains remission in paediatric Crohn's disease.	Vital® HN, Vivonex, Peptamen® (Canada)	Retrospective, parallel	n/a	Total: 65 (Vital® HN: 51, Vivonex: 8, Peptamen® [Canada]: 6)	Paediatric	≥ 4 weeks	PCDAI (mean ± SD): Baseline: 40.3 ± 11.8 vs follow up: 15.4 ± 14.5, p<0.001 Clinical remission (PCDAI ≤ 20): 47/65 (72%)	ESR (mm/hr, mean ± SD): Baseline: 28.2 ± 19.8 vs Follow-up: 22.6 ± 19, p=0.05 Albumin (g/L, mean ± SD): Baseline: 32.6 ± 4 vs Follow up: 36.6 ± 4.6, p<0.0001	n/a	n/a	n/a
1996	Mantzaris et al.	YES	A randomized prospective trial in active Crohn’s disease comparing a polymeric diet, prednisolone and a polymeric diet plus prednisolone.	Nutrison energy	Randomised trial	CS (n=10)	10	Adult	4 weeks	CDAI Clinical remission (CDAI decrease of ≥ 100 / CDAI < 150): EEN: 4/10 (40%) vs CS: 7/10 (70%)	n/a	n/a	n/a	n/a
1998	Beattie et al.	NO	Responsiveness of IGF-I and IGFBP-3 to therapeutic intervention in paediatric and adolescents with Crohn's disease.	AL 110®	Retrospective, single group	n/a	14	Paediatric	8 weeks	Modified LSI (median): Baseline: 39 vs end: 60, p<0.05 Authors state that disease activity improved in all patients	n/a	n/a	n/a	n/a
2000	Fell et al.	NO	Mucosal healing and a fall in mucosal pro-inflammatory cytokine mRna induced by a specific oral polymeric diet in paediatric Crohn's disease.	CT3211 (Same as Modulen)	Prospective, single group	n/a	29	Paediatric	8 weeks	PCDAI Clinical remission (PCDAI ≤ 10): 23/29 (79%)	CRP (mg/L, median [range]): Baseline: 19 (1 - 93), decreased by a median of 13.5 mg/L at the end, p<0.001	n/a	n/a	n/a
2001	Phylactos et al.	NO	Effect of enteral nutrition on antioxidant enzyme systems and inflammation in paediatric Crohn's disease.	CT3211 (Same as Modulen)	Prospective, single group	n/a	14	Paediatric	8 weeks	PCDAI Clinical remission (PCDAI ≤ 10): 13/14 (93%)	CRP (mg/L, median): Baseline: 20 vs end: 1, p<0.001 Serum TNFα [pg/ml, mean [SD]): Baseline: 12.8 (7.8) vs end: 9.6 (7.2), p<0.05	n/a	n/a	n/a
2002	Sakurai et al.	YES	Short-term efficacy of enteral nutrition in the treatment of active Crohn's disease: a randomized, controlled trial comparing nutrient formulas.	Elental®, Twinline-NF	Randomised trial	Low fat (Group 1, Elental) vs high MCT (Group 2, Twinline-NF) EEN formulas	Total: 36 (Group 1: 18, Group 2: 18)	Adult	6 weeks	CDAI Clinical remission (95% CI) (CDAI decrease of ≥ 40% or ≥ 100): Group 1: 67 % (41 - 87) vs Group 2: 72 % (47 - 90), p=NS	Decrease in CRP. Data displayed as figure, no descriptive statistics.	n/a	n/a	n/a
2002	Terrin et al.	YES	A semielemental diet (Pregomin) as primary therapy for inducing remission in children with active Crohn’s disease.	Pregomin	Randomised trial	CS (n=10)	10	Paediatric	8 weeks	PCDAI (mean ± SD): EEN: Baseline: 34 ± 4.3 vs end: 7.2 ± 3.2; CS: Baseline: 32 ± 4.7 vs end: 13 ± 5.2, p<0.01 for both Clinical remission (PCDAI < 10): EEN: 9/10 (90%) vs CS: 5/10 (50%)	CRP (mg/L, mean ± SD) EEN: Baseline: 12.6 ± 4.8 vs end: 2.6 ± 2.4, p<0.01; CS: Baseline: 10.5 ± 4.4 vs end: 5.8 ± 3.2, p<0.05 ESR (mm/h, mean ± SD) EEN: Baseline: 58.6 ± 15.5 vs end: 10.5 ± 8.4, p<0.01; CS: Baseline: 62.6 ± 14 vs end: 22.1 ± 8.5, p<0.01 Albumin (g/dL, mean ± SD) EEN: Baseline: 3 ± 0.8 vs end: 4.2 ± 0.4, p<0.01; CS: Baseline: 3.2 ± 0.6 vs end: 3.6 ± 0.8, p=NS	n/a	Endoscopic score (mean ± SD) EEN: Baseline: 3.8 ± 0.42 vs end: 1.1 ± 0.87; CS: Baseline: 3.7 ± 0.67 vs end: 2.4 ± 0.96, p<0.01 for both Histological score (mean ± SD) EEN: Baseline: 3.5 ± 0.52 vs end: 1.3 ± 0.82, p<0.01; CS: Baseline: 3.3 ± 0.67 vs end: 2.5 ± 0.52, p<0.05	n/a
2003	Bamba et al.	NO	Dietary fat attenuates the benefits of an elemental diet in active Crohn's disease: a randomized, controlled trial.	Elental®	Randomised trial	EEN formulas with different fat content (low, medium, high fat)	Total: 36: (Low fat: 11, medium fat: 13, high fat: 12)	Adult	4 weeks	International Organization of Inflammatory Bowel Disease (IOIBD) rating Clinical remission (IOIBD = 0 or 1): Total: 14/36 (39%); low fat: 8/11 (72%) vs medium fat: 4/13 (31%) vs high fat: 2/12 (17%), p=0.048 (high fat vs low fat)	CRP < 0.2 mg/dL: Low fat: 7/11 (63%) vs medium fat: 5/13 (38%) vs high fat: 3/12 (25%), p=0.254 (high fat vs low fat) ESR < 15 mm/h: Low fat: 6/11: (54%) vs medium fat: 4/13 (31%) vs high fat: 2/12 (17%), p=0.243 (high fat vs low fat)	n/a	n/a	n/a
2003	Seidman et al.	YES	Clinical & nutritional parameters in Crohn’s disease patients treated with either an n-3 PUFA- enriched semi-elemental or a polymeric diet. Results of a randomized controlled trial.	Optimental®	Randomised trial	Polymeric (not specified) vs semi-elemental (Optimental®)	Total: 14 (Polymeric: 6, semi-elemental: 8)	Paediatric	4 weeks	CDAI (mean [SEM]): Polymeric: Baseline: 235 (18) vs end: 158 (28); Elemental: Baseline: 255 (20) vs end: 84 (10), no p values Clinical remission (CDAI < 150 or CDAI decrease by > 75): Polymeric: 2/6 (33%) vs Semi-Elemental: 8/8 (100%)	ESR and albumin improved in both groups (no data available).	n/a	n/a	n/a
2004	Bannerjee et al.	NO	Anti-inflammatory and growth-stimulating effects precede nutritional restitution during enteral feeding in Crohn disease.	AL 110®	Prospective, single group	n/a	12	Paediatric	6 weeks	PCDAI decreased during the study; lowest value: 10 (Data displayed only as figure, no descriptive statistics given)	CRP and ESR decreased in parallel with CDAI, p<0.05. Data displayed in figure, no descriptive statistics.	n/a	n/a	n/a
2004	Ludvigsson et al.	NO	Elemental versus polymeric enteral nutrition in paediatric Crohn's disease: a multicentre randomized controlled trial.	Elemental 028 Extra, Nutrison (EU)	Randomised trial	Polymeric (Nutrison [EU]) vs elemental EEN (Elemental 028 Extra)	Total: 33 (Polymeric: 17, elemental: 16)	Paediatric	6 weeks	PCDAI Clinical remission (PCDAI < 10 OR drop in PCDAI > 15 points OR > 40%): Polymeric: 14/17 (82%) vs Elemental: 11/16 (69%), p=0.438	n/a	n/a	n/a	n/a
2005	Gavin et al.	NO	Energy intakes of children with Crohn's disease treated with enteral nutrition as primary therapy.	Modulen® IBD	Retrospective, single group	n/a	40	Paediatric	8 weeks	No disease activity index % Weight gain after 8 weeks (median [Q1, Q3]): 11% (1, 35)	Biochemical remission defined as CRP <2mg/L achieved in 31/40 (78%) patients CRP (mg/L, median [IQR]): Baseline: 32.4 (<2, 277) vs End: <2 (<2, 6.8), p<0.05	n/a	n/a	n/a
2005	Knight et al.	NO	Long-term outcome of nutritional therapy in paediatric Crohn's disease.	Elemental 028, Ensure® plus (EU)	Prospective, single group	n/a	44	Paediatric	6-8 weeks	CDAI Clinical remission: 40/44 (90%)	CRP decreased in parallel with the CDAI. Albumin (mean): Baseline: 32 vs end: 44, no p value	n/a	n/a	n/a
2005	Afzal et al.	NO	Colonic Crohn's disease in children does not respond well to treatment with enteral nutrition if the ileum is not involved.	Modulen® IBD and also a 'modified' modulen with different fat blend	Prospective, single group	n/a	65	Paediatric	8 weeks	PCDAI Clinical remission (PCDAI < 20): 50/65 (77%)	n/a	n/a	Colonic endoscopic score, mean (SD) Ileocolonic disease: Baseline: 1.67 (0.86) vs end: 0.74 (0.65), p=0.010 Colonic disease: Baseline: 1.57 (0.68) vs end: 1.35 (1.0), p=0.322 Colonic histologic score, mean (SD) Ileocolonic disease: Baseline: 2.0 (0.86) vs end: 1.28 (0.75), p=0.008 Colonic disease: Baseline: 1.78 (1.0) vs end: 1.39 (0.85), p=0.238	n/a
2005	Lionetti et al.	NO	Enteral nutrition and microflora in pediatric Crohn's disease.	Modulen® IBD	Prospective, single group	n/a	9	Paediatric	8 weeks	PCDAI Clinical remission (PCDAI ≤ 15): 8/9 (89%)	n/a	n/a	n/a	n/a
2005	Yamamoto et al.	NO	Impact of Elemental Diet on Mucosal Inflammation in Patients with Active Crohn’s Disease: Cytokine Production and Endoscopic and Histological Findings.	Elental®	Prospective, single group	n/a	28	Adult	4 weeks	CDAI (median [Q1, Q3]): Baseline: 315 (265, 358) vs end: 127 (110, 285), p<0.0001 Clinical remission (CDAI < 150): 20/28 (72%)	CRP (mg/dL,median [Q1, Q3]): Baseline: 4.7 (3, 6) vs end: 1 (0.1, 2.9), p<0.0001 ESR (mm/h, median [Q1, Q3]): Baseline: 48 (42, 60) vs end: 23 (12, 32), p<0.0001 Albumin (g/dL, median [Q1, Q3]): Baseline: 3 (2.5, 3.4) vs end: 3.4 (3.2, 3.5), p<0.0001	n/a	Endoscopic healing: terminal ileum: 11/25 (44%); large bowel: 7/18 (39%) Endocopic improvement: terminal ileum: 19/25 (76%); large bowel: 14/18 (78%) Histologic healing: terminal ileum: 5/26 (19%), large bowel: 4/20 (20%) Histologic improvement: terminal ileum: 14/26 (54%); large bowel: 11/20 (55%)	n/a
2006	Day et al.	NO	Exclusive enteral feeding as primary therapy for Crohn's disease in Australian children and adolescents: a feasible and effective approach.	Modulen® IBD, Osmolite® (Australia)	Retrospective, single group	n/a	Total: 27 (Newly diagnosed: 15, long-standing: 12)	Paediatric	6-8 weeks	PCDAI Clinical remission (PCDAI ≤ 15): Total: 19/27 (70%); Newly diagnosed: 12/15 (80%); Long-standing: 7/12 (58%)	Newly diagnosed ESR (mm/h, mean ± SD): Baseline: 34.2 ± 24.2 vs end: 17.9 ± 12.8, p=0.04 CRP (mg/L, mean ± SD): Baseline: 25.6 ± 19.3 vs end: 6.8 ± 9.9, p=0.002 Albumin (g/L, mean ± SD): Baseline: 30.1 ± 5.7 vs end: 35.8 ± 4.1, p=0.0017 Long-standing CD ESR (mm/h, mean ± SD): Baseline: 21.5 ± 19.2 vs end: 17.3 ± 18.2, p=NS CRP (mg/L, mean ± SD): Baseline: 32.8 ± 66 vs end: 4 ± 3.7, p=NS Albumin (…	n/a	n/a	n/a
2006	Johnson et al.	NO	Treatment of active Crohn's disease in children using partial enteral nutrition with liquid formula: a randomised controlled trial.	Elemental O28 Extra	Randomised trial	PEN (n=26)	24	Paediatric	6 weeks	PCDAI Clinical remission (PCDAI < 10): EEN: 10/24 (42%) vs PEN: 4/26 (15%), p=0.035 Mean (95% CI) change in PCDAI after 6 weeks: EEN: -26 (-19, -33), p=0.001; PEN: -13 (-7, -19), p=0.001	Mean (95% CI) change in biochemical indices: EEN: ESR (mm/h): -26 (-42, -10), p=0.004; CRP (mg/L): -13 (-47, 21), p=0.06; Albumin (g/L): 5 (3, 7), p<0.001 PEN: ESR (mm/h): -4 (-17, 8), p=0.46; CRP (mg/L): -6 (-26, 14) p=0.55; Albumin (g/L): 1.7 (-0.1, 3.5), p=0.054	n/a	n/a	n/a
2006	Borrelli et al.	NO	Polymeric diet alone versus corticosteroids in the treatment of active pediatric Crohn's disease.	Modulen® IBD	Randomised trial	CS (n=18)	19	Paediatric	10 weeks	PCDAI (mean ± SD): EEN: Baseline: 38.1 ± 2.4 vs end: 6.53 ± 1.4, p<0.001; CS: Baseline: 35.5 ± 2.5 vs end: 7.5 ± 1.6, p<0.001 Clinical remission (PCDAI ≤ 10): EEN: 15/19 (79%) vs CS: 12/18 (67%), p=0.400	CRP (mg/L, mean ± SD) EEN: Baseline: 10.4 ± 1.4 vs end: 2.0 ± 0.4, p<0.001; CS: Baseline: 11.9 ± 1.6 vs end: 2.2 ± 0.6, p<0.001 ESR (mm/h, mean ± SD) EEN: Baseline: 43.8 ± 4.0 vs end: 18.3 ± 4.1, p<0.001; CS: Baseline: 48.1 ± 4.6 vs end: 20.7 ± 4.9, p<0.001 Albumin (g/100 mL, mean ± SD): EEN: Baseline: 3.04 ± 0.1 vs end: 4.1 ± 0.1, p<0.001; CS: Baseline: 2.9 ± 0.1 vs end: 3.7 ± 0.1, p<0.001	n/a	Histologic Score (CDEIS, mean ± SD) Ileal Score EEN: Baseline: 10.4 ± 0.4 vs end: 3.8 ± 0.5, p<0.001; CS: Baseline: 11.0 ± 0.4, end : 9.6 ± 0.7; p<0.001 Colon score EEN: Baseline: 10.7 ± 0.5 vs end: 4.6 ± 0.4 p=NS; CS: Baseline: 11.1 ± 0.5 vs end: 8.8 ± 0.9 P=NS	n/a
2006	Berni Canani et al.	NO	Short- and long-term therapeutic efficacy of nutritional therapy and corticosteroids in paediatric Crohn's disease.	Neocate® junior (elemental), Pregomin (semi-elemental), Modulen® IBD (polymeric)	Retrospective, parallel	CS (n=10)	Total: 37 (Polymeric: 12, elemental: 12, semi-Elemental: 13)	Paediatric	8 weeks	PCDAI decreased in all patients Clinical remission (PCDAI < 10): EEN: 32/37 (87%) vs CS: 9/10 (90%) p=NS	Albumin (mean ± SD): Polymeric: Baseline: 3.09 ± 0.39 vs end: 3.86 ± 0.38, p<0.001; Elemental: Baseline: 3.14 ± 0.47 vs end: 3.98 ± 0.36, p<0.001; Semi-elemental: Baseline: 3.13 ± 0.4 vs end: 3.88 ± 0.26, p<0.001; CS: Baseline: 3.37 ± 0.24 vs end: 3.4 ± 0.22, p=0.28	n/a	Endoscopic score (mean ± SD): Polymeric: Baseline: 2.58 ± 0.51, end: 0.83 ± 0.72, EEN vs CS p<0.001; Elemental: Baseline: 2.67 ± 0.49, end: 0.75 ± 0.62, EEN vs CS p<0.001; Semi-Elemental: Baseline: 2.85 ± 0.38, end: 0.82 ± 0.64, EEN vs CS p<0.001; CS: Baseline: 2.4 ± 0.52, end: 1.7 ± 0.82, p=0.02; Histological score (mean ± SD) Polymeric: Baseline: 3.33 ± 0.78, end: 1.42 ± 1.16, EEN vs CS p<0.001…	n/a
2007	Rodrigues et al.	NO	Does polymeric formula improve adherence to liquid diet therapy in children with active Crohn's disease?	Clinutren, Fortisip®, Ensure® plus (USA), Elemental 028 & Elemental 028 Extra	Retrospective, parallel	Polymeric (Clinutren, Fortisip®, Ensure® plus [USA]) vs elemental EEN (Elemental 028 & Elemental 028 Extra)	Total: 98 (Polymeric: 45, elemental: 53)	Paediatric	6 weeks	Clinical remission (95% CI): Elemental: 64 % (51 - 77) vs Polymeric: 51 % (37 - 60), p=0.19	n/a	n/a	n/a	n/a
2008	Leach et al.	NO	Sustained modulation of intestinal bacteria by exclusive enteral nutrition used to treat children with Crohn's disease.	Osmolite® (Australia)	Prospective, single group	n/a	6	Paediatric	8 weeks	PCDAI (median [range]): Baseline: 26.3 (10 - 37.5) vs end 17.5 (0 - 22.5)	n/a	n/a	n/a	n/a
2009	Buchanan et al.	NO	The use of exclusive enteral nutrition for induction of remission in children with Crohn's disease demonstrates that disease phenotype does not influence clinical remission.	Modulen® IBD, Elemental 028 Extra	Retrospective, single group	n/a	Total: 110 (Modulen® IBD: 105, Elemental 028 Extra: 5)	Paediatric	8 weeks	Clinical remission (assessed by global patient assessment [combination of inflammatory markers, stool frequency, well being and weight gain]): 80%	ESR (mm/h, median [Q1, Q3]): Baseline: 38 (26, 57) vs end: 13 (8.8, 13), p<0.001 CRP (mg/L, median [Q1, Q3]): Baseline: 22.5 (8.3, 30.8) vs end: 6 (6, 9.5), p<0.001	n/a	n/a	n/a
2010	Schatorje et al.	NO	Transient hypertransaminasemia in paediatric patients with Crohn disease undergoing initial treatment with enteral nutrition.	Tentrini Multifibre, Fresubin® original fibre tube feed	Prospective, single group	n/a	11	Paediatric	6 weeks	PCDAI (median [range]): Baseline: 41.1 (22.5 - 55) vs end: 10.5 (0 - 30), no p value Clinical remission: 9/11 (81%)	n/a	n/a	n/a	n/a
2010	Whitten et al.	NO	Effect of exclusive enteral nutrition on bone turnover in children with Crohn's disease.	Osmolite® (Australia)	Prospective, single group	n/a	23	Paediatric	8 weeks	PCDAI (mean ± SD): Baseline: 28.1 ± 13.2 vs end: 10.0 ± 6.1, p<0.0001 Clinical remission (PCDAI < 15): 16/23 (70%)	CRP (mg/L, mean ± SD): Baseline: 25.9 ± 55.8 vs end: 5.8 ± 7.0, p=0.08 ESR (mm/h, mean ± SD): Baseline: 28.5 ± 20.7 vs end: 19.8 ± 13.4, p=0.032 Albumin (g/L, mean ± SD): Baseline: 31.0 ± 7.3 vs end: 35.8 ± 3.4, p=0.002	n/a	n/a	n/a
2010	Wong et al.	NO	Exclusive enteral nutrition in the management of perianal Crohn's disease in children.	Osmolite® (Australia)	Case series	n/a	3	Paediatric	8 weeks	PCDAI Patient 1: Baseline: 40; end: 5 Patient 2: Baseline: 50; end: 15 Patient 3: Baseline: 50; end: 5	CRP (mg/L) Case 1: Baseline: missing; end: 6; Case 2: Baseline: 23; end: 12; Case 3: Baseline: 6; end: 5 Albumin (g/L) Case 1: Baseline: missing; end: 34; Case 2: Baseline: 32; end: 34; Case 3: Baseline: 29; end: 32 ESR (mm/hr) Case 1: Baseline: 25; end: 20; Case 2: Baseline: 44; end: 13; Case 3: Baseline: 37; end: 44	n/a	n/a	n/a
2011	Rubio et al.	NO	The efficacy of exclusive nutritional therapy in paediatric Crohn's disease, comparing fractionated oral vs. continuous enteral feeding.	Modulen® IBD	Retrospective, parallel	Oral vs NGT	Total: 106 (Oral: 45, NGT: 61)	Paediatric	8 weeks	PCDAI Remission (PCDAI < 10) at 8 weeks: Total: 86/106 (61%); Oral: 34/45 (75%) vs NGT: 52/61 (85%), p=0.157 Mean ± SD change in PCDAI after 8-wk treatment: Oral: -41.6 ± 20, p<0.0001; NGT: -44.5 ± 16, p<0.0001	Change in laboratory markers after 8 weeks of EEN CRP (mg/L, mean ± SD): Oral: -49.0 ± 74, p=0.001; NGT: -42.3 ± 35.9, p<0.0001 ESR (mm/h, mean ± SD): Oral: -21.1 ± 23, p<0.0001; NGT: -27.6 ± 22.6, p<0.0001 Albumin (g/L, mean ± SD): Oral: 13.4 ± 13.6, p=0.0001; NGT: 12.7 ± 6.6, p<0.0001	n/a	n/a	n/a
2011	Wedrychowicz et al.	NO	Serum concentrations of VEGF and TGF-beta1 during exclusive enteral nutrition in IBD.	Peptisorb	not mentioned	EEN in UC patients (n=15)	24	Paediatric	6 weeks	PCDAI (mean ± SD): EEN in CD: Baseline: 32 ± 15 vs end: 13 ± 10, p<0.05; EEN in UC: Baseline: 8 ± 2 vs end: 2 ± 1, p<0.05	CRP (mg/L, mean ± SD): CD: Baseline: 40.0 ± 15.5 vs end: 24.3 ± 5.4, p<0.05; UC patients: Baseline: 52.4 ± 21.6 vs end: 31.0 ± 14.2, p<0.05 ESR (mg/L, mean ± SD): CD: Baseline: 60 ± 25 vs end: 44 ± 20, p=NS; UC: Baseline: 56 ± 27 vs end: 34 ± 17, p=NS Albumin (g/L, mean ± SD) CD: Baseline: 38 ± 5.5 vs end: 42.8 ± 5.7, p=NS; UC: Baseline: 40 ± 2.5 vs end: 41.8 ± 3.2, p=NS	n/a	n/a	n/a
2011	Gerasimidis et al.	NO	Serial fecal calprotectin changes in children with Crohn's disease on treatment with exclusive enteral nutrition: associations with disease activity, treatment response, and prediction of a clinical relapse.	Modulen® IBD	Retrospective, single group	n/a	15	Paediatric	4-8 weeks	PCDAI Remission (PCDAI < 10): 6/15 (40%); response: 9/15 (60%)	% Patients achieving improvement of: CRP: 77%; Albumin: 77%; ESR: 83%	mg/kg, mean ± SD Baseline: 2159 ± 520 vs end: 1464 ± 1013, p=0.012	n/a	n/a
2012	Grogan et al.	YES	Enteral feeding therapy for newly diagnosed pediatric Crohn's disease: a double-blind randomized controlled trial with two years follow-up.	Emsogen®, Alicalm	Double-blind, randomised trial	Polymeric (Alicalm) vs elemental EEN (Emsogen®)	Total: 41 (Polymeric: 21, elemental: 20)	Paediatric	6 weeks	PCDAI Clinical remission (PCDAI < 11): Elemental: 14/20 (70%) vs Polymeric: 15/21 (71%), p=NS	n/a	Results available for 8 patients on polymeric and 9 patients on elemental EEN mg/kg, median (range) Polymeric: Baseline: 1929 (845 - 2730) vs end: 1134 (108 - 290), p=0.03 Elemental: Baseline: 2023 (1130 - 2620) vs end: 1113 (48 - 2073), p=0.009	n/a	n/a
2012	Lambert et al.	NO	Longer-term outcomes of nutritional management of Crohn's disease in children.	Osmolite® (Australia)	Retrospective, parallel	CS (n=26)	31	Paediatric	6-8 weeks	PCDAI Remission (PCDAI < 15): EEN: 26/31 (84%)	n/a	n/a	n/a	n/a
2012	Tjellstrom et al.	NO	Effect of exclusive enteral nutrition on gut microflora function in children with Crohn's disease.	Nutrison (EU)	Prospective, single group	n/a	14	Paediatric	6 weeks	sPCDAI Clinical remission (sPCDAI < 10): 11/14 (79%)	n/a	n/a	n/a	n/a
2012	Gerasimidis et al.	NO	Impact of exclusive enteral nutrition on body composition and circulating micronutrients in plasma and erythrocytes of children with active Crohn's disease.	Modulen® IBD	Prospective, single group	n/a	17	Paediatric	6-8 weeks	Consensus of IBD MDT team Clinical remission: 8/17 (47%); clinical response 12/17 (71%)	CRP (mg/L, median [IQR]) Baseline: 14.5 (23) vs end: 7 (3), p=0.195; Abnormal levels: Baseline: 75% vs end: 25%, p=0.039 Albumin (g/L, median [IQR]) Baseline: 29 (9) vs end: 36 (3.7), p=0.032; Abnormal levels: Baseline: 73% vs end: 45%, p=0.387 ESR (mm/h, median [IQR]) Baseline: 25 (31.2) vs end: 10 (26), p=0.098; Abnormal levels: Baseline: 67% vs end: 33%, p=0.34	n/a	n/a	n/a
2013	Gupta et al.	NO	A novel enteral nutrition protocol for the treatment of pediatric Crohn's disease.	Optimental®, Peptamen® AF 1.2, Peptamen® 1.5 (USA), Peptamen® (USA), Nutren® 1.0, Peptamen® Junior 1.5, Modulen® IBD, Neocate® junior Boost® original	Retrospective, single group	n/a	Total: 47 (Optimental®: 24, Peptamen® AF: 7, Peptamen® 1.5 (USA): 4, Peptamen® (USA): 3, Nutren 1.0®: 3, Peptamen® junior 1.5: 2, Modulen® IBD: 2, Neocate® junior:1, Boost® original: 1)	Adult	8-12 weeks	PCDAI calculated for 23 participants at both baseline and follow-up Clinical remission (PCDAI < 10): 65% Median PCDAI at EEN end: 7.5, p<0.001 from baseline Due to lack of laboratory data, aPCDAI *abdominal pain, stool, patient functioning) was measured for all patients	CRP (mg/L, median): Baseline: 2.7 vs end: 1.1, p<0.02 ESR (mm/h, median): Baseline: 25 vs end: 21.5, p<0.0001 Albumin (g/dL, median): Baseline: 3.6 vs end: 3.8, p<0.03	n/a	n/a	n/a
2013	Gerasimidis et al.	NO	The epidemiology of anemia in pediatric inflammatory bowel disease: prevalence and associated factors at diagnosis and follow-up and the impact of exclusive enteral nutrition.	Modulen® IBD	Retrospective, single group	n/a	84	Paediatric	8 weeks	Clinical remission (assessed by clinician's medical reports): 47/84 (56%); clinical response: 26/84 (31%)	ESR (mm/h, median [IQR]): Baseline: 42.5 (36.2) vs end: 12.5 (19.8), p<0.001 CRP (mg/L, median [IQR]): Baseline: 30 (20.5) vs end: 7 (4), p<0.001 Albumin (g/L, median [IQR]): Baseline: 31 (9) vs end: 38 (5), p<0.001	n/a	n/a	n/a
2013	Liu et al.	NO	Efficacy of erythropoietin combined with enteral nutrition for the treatment of anemia in Crohn's disease: a prospective cohort study.	Peptisorb	Prospective, single group	EEN (group A) vs EEN + erythropoietin (group B)	Total: 60 (Group A: 22 vs Group B: 38)	Adult	4 weeks	CDAI (mean [SEM]): Group A, Baseline: 170 (4.4) vs end: 159 (6.1), p=NS; Group B, Baseline: 182 (8.2) vs end: 155 (6.6), p=NS	CRP (mg/dL, mean [SEM]): Group A: Baseline: 50.3 (5.3) vs end: 39.6 (7.4), p=NS; Group B, EEN start: 93.9 (6.4) vs end: 49.7 (7.16), p=0.018 ESR (mm/h, mean [SEM]) Group A: Baseline: 28.7 (7.3) vs EEN end: 30.5 13.4, p=NS; Group B: Baseline: 40.0 (12.8) vs EEN end: 38.0 (7.2), p=NS	n/a	n/a	n/a
2013	Soo et al.	NO	Use of exclusive enteral nutrition is just as effective as corticosteroids in newly diagnosed pediatric Crohn's disease.	Nutren® 1.5, Peptamen® 1.5 (Canada)	Retrospective, parallel	CS (n=69)	36	Paediatric	6-8 weeks	PCDAI Clinical remission (PCDAI < 10, 3 months after EEN initiation): EEN: 32/36 patients (89%) vs CS: 63/69 patients (91%)	ESR (mm/h, mean ± SD) EEN: Baseline: 33.5 ± 20.0, 3 months follow-up: 14.0 ± 10.2; CS: Baseline: 28.6 ± 16.6, 3 months follow up: 16 ± 16.2, no p values CRP (mg/L, mean ± SD): EEN: Baseline: 36.5 ± 56.4, EEN follow up: 6.7 ± 5.8; CS: Baseline: 26.7 ± 31.2, 3 months follow up: 12.8 ± 25.6, no p values	n/a	n/a	n/a
2013	Cameron et al.	NO	Clinical progress in the two years following a course of exclusive enteral nutrition in 109 paediatric patients with Crohn's disease.	Modulen® IBD, Elemental 028	Retrospective, single group	n/a	109	Paediatric	8 weeks	Patient Global Assessment Clinical remission: 65/109 (60%); clinical response: 97/109 (89%)	CRP (g/dL, median [IQR]): Baseline: 29 (35); 4 weeks: 12 (8); 8 weeks: 11 (17.5), all p<0.001 Albumin (g/L, median [IQR]): Baseline: 31 (9); 4 weeks: 36 (6); 8 weeks: 38 (5), all p<0.001 ESR (mm/h, median [IQR]): Baseline: 40 (33.2); 4 weeks 15 (23); 8 weeks: 11 (17.5), all p<0.001	n/a	n/a	n/a
2013	Werkstetter et al.	NO	Influence of exclusive enteral nutrition therapy on bone density and geometry in newly diagnosed pediatric Crohn's disease patients.	Modulen® IBD	Prospective, single group	n/a	10	Paediatric	8 weeks	PCDAI Clinical remission (PCDAI < 10, at 12 weeks): 53%	CRP (mg/dL, median [range]): Baseline: 2.3 (0.3 - 5.0); 12 weeks (4 weeks after food reintroduction): 0.3 (0.1 - 3.1) ESR (mm/h), median [range]): Baseline: 46 (11 - 79); 12 weeks (4 weeks after food reintroduction): 28 (6 - 51), no p values	mg/kg, median (range) Baseline: 503 (114 - 3475) vs 12 weeks: 521 (0- 1110), no p value	n/a	n/a
2013	de Bie et al.	NO	Use of exclusive enteral nutrition in paediatric Crohn's disease in The Netherlands.	Nutrison (EU), Nutrison energy, Nutrini Energy, Osmolite® 1.5kcal, Isosource® Energy (n=1), Peptisorb, Nutridrink® juice style, Nutridrink® yoghurt style, Ensure® plus (EU), Ensure® Plus fresh, Resource® Fruit, Resource® energy, Fresubin® Energy drink, Fresubin® Jucy drink	Retrospective, single group	n/a	77	Paediatric	6 weeks	Clinical symptoms Clinical remission: 41/77 (53%); clinical response: 56/77 (73%)	Patients achieving remission: ESR (mm/h), median change during EEN: -19, p=0.001 CRP (mg/L), median change during EEN: -42, p=0.001 Albumin (g/L), median change during EEN: 8, p=0.001	n/a	n/a	n/a
2014	Frivolt et al.	NO	Repeated exclusive enteral nutrition in the treatment of paediatric Crohn's disease: predictors of efficacy and outcome.	Modulen® IBD, Elemental 028, Neocate® junior	Retrospective, single group	n/a	Total: 52 (Modulen IBD: 45, Neocate® junior: 3, Elemental 028: 4)	Paediatric	6-8 weeks	wPCDAI Clinical remission (wPCDAI < 12.5): 48/52 (92%)	ESR (mm/h, median [range]): Baseline: 48 (17 - 120) vs 4 weeks: 14 (1 - 46), p<0.0001 CRP (mg/dL, median [range]): Baseline: 3.8 (0.3 - 15.4) vs 4 weeks: 0.1 (0 - 3.0), p<0.0001 Albumin (g/dL, median [range]): 3.4 (2.2 - 4.5) vs 4 weeks: 4.2 (3.4 - 5.1), p<0.0001	n/a	n/a	n/a
2014	Faiman et al.	NO	Standard versus rapid food reintroduction after exclusive enteral nutritional therapy in paediatric Crohn's disease.	Modulen® IBD	Retrospective, parallel	Standard (group A) vs rapid (group B) food reintroduction following EEN	Total: 39 (Group A: 20 vs Group B: 19)	Paediatric	6-8 weeks	Physician's global assessment Clinical remission: Group A: 80%, Group B: 76%	Biochemical remission (CRP < 5mg/L and ESR< 20mm/h): Group A: 80%, Group B: 76%	n/a	n/a	n/a
2014	Duncan et al.	NO	A retrospective study showing maintenance treatment options for paediatric CD in the first year following diagnosis after induction of remission with EEN: supplemental enteral nutrition is better than nothing!	Modulen® IBD, Frebini energy (n=1)	Retrospective, single group	n/a	59	Paediatric	8 weeks	Physician's Global Assessment Clinical remission/response: 48/59 (81%) patients	n/a	n/a	n/a	n/a
2014	Gerasimidis et al.	NO	Decline in presumptively protective gut bacterial species and metabolites are paradoxically associated with disease improvement in pediatric Crohn's disease during enteral nutrition.	Modulen® IBD	Prospective, single group	n/a	15	Paediatric	8 weeks	PCDAI Clinical remission (PCDAI < 15): 12/15 (80%) patients	n/a	mg/kg, median (IQR) Baseline: 2225 (386); change after 2 weeks: -234 (326); change after 4 weeks: -465 (721); change after 8 weeks: -651 (1808), all p<0.02	n/a	n/a
2014	Grover et al.	NO	Exclusive enteral nutrition induces early clinical, mucosal and transmural remission in paediatric Crohn's disease.	Nutrison (Australia), Resource® protein	Prospective, single group	n/a	34	Paediatric	≥ 6 weeks	PCDAI Clinical remission (PCDAI < 10): 22/34 (65%)	CRP (mg/L): Per protocol: Baseline: 44.9 vs end: 5.5 (p<0.001)	n/a	SES-CD (Mucosal healing) complete (SES-CD=0): 42%; near complete (SES-CD=1-3): 16%; improved, but incomplete (SES-CD > 3): 30%; no response: 11% Mean SES-CD: Baseline: 14.3 vs end: 3.9, p<0.001 MRE-CD (Transmural healing): complete: 21%; significant improvement: 64%; no response: 15% Mean Small bowel MRI transmural disease activity score Baseline: 4.7 vs end: 2.6, p=0.01	n/a
2014	Pigneur et al.	YES	Effect of exclusive enteral nutrition on the course of CD and intestinal microbiota.	Modulen® IBD	Randomised trial	CS (n=6)	13	Paediatric	2 months	HBI Clinical remission (HBI < 5): EEN: 13/13 (100%) vs CS: 5/6 (83%)	n/a	n/a	Mucosal healing (CDEIS < 3): EEN: 89% vs CS: 17%	n/a
2015	Kaakoush et al.	NO	Effect of Exclusive Enteral Nutrition on the Microbiota of children With Newly Diagnosed Crohn’s Disease.	Osmolite® (Australia)	Prospective, single group	n/a	5	Paediatric	8-12 weeks	PCDAI Patient 1: Baseline: 26; 8 weeks: 10; 16 weeks: 0 Patient 2: Baseline: 35; 6 weeks: 30; 12 weeks: 5 Patient 3: Baseline: 42.5; 8 weeks: 40; 26 weeks: 0 Patient 4: Baseline: 45; 8 weeks: 7.5 Patient 5: Baseline: 20; 6 weeks: 5	CRP (mg/L) Patient 1: Baseline: 7; 8 weeks: 4; 16 weeks: 0; Patient 2: Baseline: 1; 6 weeks: 1; 12 weeks: 5; Patient 3: Baseline: 80; 8 weeks: 58; Patient 4: Baseline: 9; 8 weeks: 1; Patient 5: Baseline: 1; 8 weeks: 1 ESR (mm/h) Patient 1: Baseline: 37; 8 weeks: 16; 16 weeks: 5; Patient 2: Baseline: 38; 6 weeks: 38; 12 weeks: 16; Patient 3: Baseline: 43; 8 weeks: 40; Patient 4: Baseline: 25; 8 we…	n/a	n/a	n/a
2015	Konno et al.	NO	Long-term therapeutic effectiveness of maintenance enteral nutrition for Crohn's disease.	Elental®	Retrospective, single group	n/a	66	Adult	6-8 weeks	PCDAI Clinical remission (PCDAI < 10): 58/66 (88%) patients	n/a	n/a	n/a	n/a
2015	Lee et al.	NO	Comparative Effectiveness of Nutritional and Biological Therapy in North American children with Active Crohn's Disease.	Modulen® IBD, Osmolite® (USA), Neocate® junior, Nutren® 1.0, Peptamen® junior, Peptamen® junior 1.5, Peptamen® 1.5 (USA), Modulen® IBD	Prospective, parallel	Anti-TNFa (n=52), PEN (n=16)	22	Paediatric	8 weeks	PCDAI Clinical remission (PCDAI ≤ 10): PEN: 50%; EEN: 76%; anti-TNF: 73% (EEN vs PEN: p=0.03; EEN vs anti-TNF: p=0.33) Clinical response (drop in PCDAI ≥ 15): PEN: 64%; EEN: 88%; anti-TNF: 84% (EEN vs PEN: p=0.08; EEN vs anti-TNF: p=0.78) Mean ± SD change from baseline: PEN -17.7 ± 20.3; EEN: -25.5 ± 17.0; anti-TNF: -19.5 ± 15.5 (all p vs baseline <0.05; no group differences)	n/a	mg/kg, mean ± SD change from baseline PEN -380 ± 660; EEN: -682 ± 678; anti-TNF: -622 ± 678 (all p vs baseline <0.05; no group differences) <250 mg/kg: PEN: 14%; EEN: 45%; anti-TNF: 62% (EEN vs PEN: p=0.04; EEN vs anti-TNF: p=0.13) 50% reduction: PEN: 47%; EEN: 64%; anti-TNF: 72% (EEN vs PEN: p=0.15; EEN vs anti-TNF: p=0.51)	n/a	n/a
2015	Quince et al.	NO	Extensive Modulation of the Fecal Metagenome in children With Crohn's Disease During Exclusive Enteral Nutrition.	Modulen® IBD	Prospective, single group	n/a	10	Paediatric	8 weeks	PCDAI (median [Q1, Q3]): Baseline: 40 (27, 58); end: 10 (5, 14), p<0.01 Clinical remission (PCDAI < 10): 8/10 (62%)	CRP (mg/L, median [Q1, Q3]): Baseline: 24 (9, 46) vs end: 7 (7, 7), p<0.01 Albumin (g/L, median [Q1, Q3]): Baseline: 28 (24, 33) vs end: 36 (34, 38), p<0.01 ESR (mm/h, median [Q1, Q3]): Baseline: 38 (22, 60) vs end: 12 (8, 28), p<0.01	mg/kg, median (Q1, Q3) Baseline: 2267 (2092, 2555); 2 weeks: 2056 (1842, 2341); 4 weeks: 1834 (1517, 2328); 8 weeks: 1686 (97, 2368) (all p vs baseline=NS, apart from 8 weeks vs baseline, p<0.01)	n/a	n/a
2015	Luo et al.	NO	Short-Term Efficacy of Exclusive Enteral Nutrition in Pediatric Crohn's Disease: Practice in China.	Ensure® (USA), Nutren® junior	Retrospective, parallel	CS (n=18)	10	Paediatric and adolescent	8 weeks	PCDAI (mean ± SD): EEN: Baseline: 23.2 ± 5.4 vs end: 2.8 ± 5.1, p<0.05; CS: Baseline: 28.1 ± 7.4 vs end: 10.4 ± 11.8, p<0.05 Clinical remission (PCDAI < 10): EEN: 90% vs CS 50%, p<0.05	n/a	n/a	CDEIS assessed before and after treatment only for 5 EEN patients CDEIS [mean (range)]: Baseline: 6.8 vs end: 3.9 (0 - 12.4)	n/a
2016	Schwerd et al.	NO	Exclusive enteral nutrition in active pediatric Crohn disease: Effects on intestinal microbiota and immune regulation.	Modulen® IBD, Neocate® junior	Prospective, single group	n/a	Total: 16 (Modulen® IBD: 15, Neocate® junior: 1)	Paediatric	3-4 weeks	wPCDAI significantly decreased at EEN end vs baseline, p<0.001 (Descriptive statistics not presented)	CRP (mg/dL, mean ± SD): Baseline: 2 ± 2.5 vs end: 0.6 ± 0.9, p=0.0017 Albumin (g/dL, mean ± SD): Baseline: 3.7 ± 0.6 vs end: 4.2 ± 0.5, p=0.0008 ESR also significantly decreased (p<0.05) (Data not presented) Significantly reduced production of PBMC inflammatory cytokines at the end of EEN (decrease in IL-8, IL-6). No change in TNFα.	n/a	Sigmoidoscopy after 3 weeks of EEN showed signicant improvement in inflammatory lesions but did not reveal complete mucosal healing.	n/a
2016	Walton et al.	NO	Enteral feeding reduces metabolic activity of the intestinal microbiome in Crohn's disease: an observational study.	Elemental 028 extra	Prospective, single group	n/a	17	Adult	2 weeks	HBI (mean ± SD): Baseline: 6.88 ± 2.93 vs end: 4 ± 5.50, p<0.05	CRP (mg/L, mean ± SD): Baseline: 36.0 ± 41.3 vs end: 8.11 ± 3.59, p<0.05	n/a	n/a	n/a
2016	Dunn et al.	NO	The Gut Microbiome of Pediatric Crohn's Disease Patients Differs from Healthy Controls in Genes That Can Influence the Balance Between a Healthy and Dysregulated Immune Response.	Optimental®, Osmolite® (USA), Peptamen® with Prebio	Prospective, single group	n/a	Total: 10 (Optimental®: 8, Osmolite® (USA): 1, Peptamen® with Prebio: 1)	Paediatric	12 weeks	wPCDAI (median [Q1, Q3]): EEN start: 40 (35.5, 50) vs EEN end: 0 (0, 7.5) Clinical remission (wPCDAI < 12.5): 9/10 (90%)	n/a	n/a	n/a	n/a
2016	Grover et al.	NO	Early Mucosal Healing with Exclusive Enteral Nutrition is Associated with Improved Outcomes in Newly Diagnosed paediatric with Luminal Crohn's disease.	Nutrison (Australia), Resource® protein	Prospective, single group	n/a	54	Paediatric	≥ 6 weeks	PCDAI Clinical remission (PCDAI ≤ 10): 45/54 (83%)	Biochemical remission (CRP < 5mg/L): 39/54 (72%) CRP > 5 mg/L: Baseline: 94%; Post EEN: 26%	n/a	SES-CD: complete (SES=0): 33%; near complete (SES=1-3): 19%; mild active disease (SES=4-10): 31%; moderate active disease (SES > 10): 17%	n/a
2016	Hradsky et al.	NO	Time to Relapse in Children with Crohn's Disease Treated with Azathioprine and Nutritional Therapy or Corticosteroids.	Fresubin® original drink, Nutridrink®, Ensure® (EU), Modulen® IBD	Retrospective, parallel	CS (n=36)	29	Paediatric	6-10 weeks	PCDAI (median [Q1, Q3]) (p for Post EEN vs Post CS= 0.580): EEN: Baseline: 35 (27.5, 37.5); end: 10 (10, 12.5); CS: Baseline 30 (21.9, 35.6); end: 10 (6.88, 10.6)	CRP (mg/L, median [Q1, Q3]) (Post EEN vs Post CS p=0.338) EEN: Baseline: 19 (10.5, 57); end: 2.3 (0.9, 5.6); CS: Baseline: 17.9 (5.4, 36.4); end: 2.65 (0.38, 6.12) ESR (mm/h, median [Q1, Q3]] (Post EEN vs Post CS p<0.001) EEN: Baseline: 33 (25, 52); end: 20 (15, 30); CS: Baseline: 30.5 (22.8, 43.5); end: 10 (5.75, 15.5) Albumin (g/L, median [Q1, Q3]) (Post EEN vs Post CS p=0.622) EEN: Baseline: 4…	n/a	n/a	n/a
2017	Sundqvist et al.	NO	Oral immunoglobulin treatment improved intestinal permeability in children with active Crohn's disease.	Nutrison (EU), Modulen® IBD	Prospective, single group	n/a	3	Paediatric	6 weeks	PCDAI Clinical remission (PCDAI < 10) achieved in all 3 patients (100%)	n/a	n/a	n/a	n/a
2018	Ong et al.	NO	Exclusive enteral nutrition with concomitant early thiopurine use was effective in maintaining steroid-free remission in a Southeast Asian cohort of children with Crohn's disease.	Modulen® IBD	Retrospective, single group	n/a	40	Paediatric	8 weeks	PCDAI (mean ± SD): Baseline: 32.7 ± 9.2 vs end: 4.2 ± 5.1, p<0.0001 Clinical remission (PCDAI ≤ 10): 30/40 (75%)	Albumin (g/L, mean ± SD): Baseline: 30.7 ± 7.5 vs end: 38.7 ± 3.9, p<0.0001 ESR (mm/h, mean ± SD): Baseline: 51.6 ± 30.1 vs end: 13.3 ± 7.1, p<0.0001 CRP (mg/L, mean ± SD): Baseline: 44.6 ± 51 vs end: 5.2 ± 7.6, p=0.001	n/a	n/a	n/a
2018	Gavin et al.	NO	Nutritional support in paediatric Crohn's disease: outcome at 12 months.	Modulen® IBD, Elemental 028 Extra	Retrospective, parallel	CS (n=43)	Total: 58 (Modulen® IBD: 51, Elemental 028 Extra: 7)	Paediatric	6-8 weeks	Physician's global assessment Clinical remission: EEN: 44/58 (76%) vs CS: 33/44 (75%), no p value	n/a	n/a	n/a	n/a
2018	Shaikhkhalil et al.	NO	Using Quality Improvement to Increase Utilization of Enteral Therapy in Pediatric Crohn Disease: Results and Outcomes.	Ensure® plus (USA), Bright beginnings (n=1)	Retrospective, single group	n/a	35	Paediatric	8 weeks	Physician's global assessment Clinical remission: 25/35 (71%) sPCDAI (mean ± SD): Baseline: 33.6 ± 14.4 vs end: 10.7 ± 12.3, p<0.0001	ESR (mm/h, mean ± SD): Baseline: 28.3 ± 17 vs end: 18.2 ± 11.2, p<0.01 Albumin (g/dL, mean ± SD): Baseline: 4 ± 0.6 vs 4.2 ± 0.4. p<0.05	n/a	n/a	n/a
2018	Copova et al.	NO	Fecal calprotectin is not a clinically useful marker for the prediction of the early nonresponse to exclusive enteral nutrition in pediatric patients with Crohn disease.	Fresubin® original drink, Nutridrink®, Ensure® (EU), Modulen® IBD	Prospective, single group	n/a	38	Paediatric	6 weeks	wPCDAI (median [Q1, Q3]): Baseline: 41 (28.3, 49.5), 6 weeks: 7 (0, 17), no p value Clinical remission (wPCDAI < 12.5): 68%; Clinical response (wPCDAI drop > 17.5): 87%	CRP (mg/L, median [Q1, Q3]): Baseline: 20.5 (8, 34) vs end: 4 (1, 6) (no p value) ESR (mm/h, median (Q1, Q3]): Baseline: 31 (19.3, 40) vs end: 15 (10, 22) (no p value)	mg/kg, median (Q1, Q3) Baseline: 1096 (559, 3814); end: 510 (115, 1545), p=0.004	n/a	n/a
2018	Wall et al.	NO	Treatment of Active Crohn's Disease with Exclusive and Partial Enteral Nutrition: A Pilot Study in Adults.	Ensure® plus (EU)	Prospective, single group	n/a	32	Adult	2 weeks (n=32); 8 weeks (subgroup of n=21)	HBI (median): Baseline: 5; 2 weeks of EEN: 3, p=0.003; further improvement at 8 weeks, p=0.001	CRP (mg/L, median): Baseline: 10; 2 weeks: 5, p=0.005; no significant difference at 8 weeks p=0.097 Albumin: no significant change at 2 weeks; significant increase at 8 weeks, p=0.047	mg/kg, median Baseline: 927; 2 weeks: 674, p=0.028; no significant difference at 8 weeks, p=0.091	n/a	n/a
2019	Rolandsotter et al.	NO	Exclusive Enteral Nutrition: Clinical Effects and Changes in Mucosal Cytokine Profile in Pediatric New Inflammatory Bowel Disease.	Fortimel® energy	Prospective, single group	n/a	13	Paediatric	6 weeks	PCDAI (median [Q1, Q3]): Baseline: 26.5 (20, 36.6) vs end: 5 (0, 5), p=0.02 Clinical remission (PCDAI < 10): 10/13 patients (77%)	ESR (mm/h, median [Q1, Q3]): Baseline: 28 (17.3, 27.5) vs end: 9 (8, 11), p=0.005 CRP (mg/L, median [Q1, Q3]): Baseline: 14 (2, 39.3) vs end: 2.5 (1, 8.3), p=0.016 Albumin (g/L, median [Q1, Q3]): Baseline: 33 (25, 36) vs end: 36.3 (33.5, 40.5), p=0.003	mg/kg, median (Q1, Q3) Baseline: 2640 (1191, 3169) vs end: 620 (198, 1556), p=0.033	Simple Endoscopic Score [median (Q1, Q3)]: Baseline: 9.5 (4.5, 14.3) vs EEN end: 3.5 (1, 10), p=0.008 Histopathology (assessed by Geboes score) significantly improved in 11 patients (complete mucosal healing in 1) and worsened in 1 patient.	n/a
2019	Kang et al.	NO	Therapeutic Efficacy of Exclusive Enteral Nutrition with Specific Polymeric Diet in Pediatric Crohn's Disease.	Encover (trademark for Racol-NF® in Korea)	Retrospective, single group	CS (n=32)	19	Paediatric	8 weeks	PCDAI (median [range]): EEN: Baseline: 30 (12.5 - 60) vs end: 2 (0 - 37.5), p<0.001 Clinical remission (PCDAI <10): EEN: 15/19 patients (79%) vs CS: 21/32 (66%), p=0.313	EEN group ESR (mm/h, median [range]): Baseline: 58 (17 - 98) vs end: 19 (6 - 47), p<0.001 CRP (mg/L, median [range]): Baseline: 43.9 (2.5 - 96.2) vs end: 2.2 (0.2 - 23.6), p<0.001 Albumin (g/dL, median [range]): Baseline: 3.3 (2.5 - 96.2) vs end: 4.3 (3.3 - 4.8), p<0.001	n/a	n/a	n/a
2019	Hojsak et al.	NO	Characteristics of polymeric formula and route of delivery of exclusive enteral nutrition have no effect on disease outcome and weight gain in pediatric Crohn's disease.	Resource® junior, PediaSure®, Osmolite® 1.5kcal, Modulen® IBD, Ensure® plus (EU)	Retrospective, single group	Oral vs NGT	92	Paediatric	6-8 weeks	PCDAI Clinical remission (PCDAI ≤ 10): 71/92 (77%)	CRP change after EEN (mg/L, mean ± SD): oral EEN: -21.6 ± 5.8 vs NGT: -36.3 ± 6.8, p=0.1	n/a	n/a	n/a
2019	Levine et al.	NO	Crohn's Disease Exclusion Diet Plus Partial Enteral Nutrition Induces Sustained Remission in a Randomized Controlled Trial.	Modulen® IBD	Randomised trial	CDED (n=40)	34	Paediatric	6 weeks	PCDAI Clinical remission (PCDAI ≤ 10): EEN: 20/34 (59%) vs CDED: 30/40 (75%), p=0.14	CRP (mg/L, mean): EEN: Baseline: 24 vs end: 4.1, p<0.001; CDED: Baseline: 23.6 vs end: 5, p<0.001	mg/kg, median EEN: Baseline 2647 vs end: 1021, p=0.01; CDED: Baseline: 3126 vs end: 1744, p=0.002	n/a	n/a
2019	Chen et al.	NO	Oral exclusive enteral nutrition induces mucosal and transmural healing in patients with Crohn’s disease.	Ensure® (USA), Peptisorb	Prospective, single group	n/a	29	Adult and paediatric	n/a	n/a	CRP (mg/L, mean ± SD): Baseline: 23.93 ± 21.23 vs end: 3.32 ± 2.92, p=0.003 ESR (mm/h, mean ± SD): Baseline: 43.70 ± 28.38 vs end: 16 ± 7.06, p<0.001	n/a	SES-CD (mean ± SD): Baseline: 14.9 ± 8.64 vs EEN end: 0.93 ± 2.36, p<0.001 23/29 (79%) of patients achieved mucosal healing 5/29 (17%) achieved transmural healing, assessed by bowel sonography	n/a
Abbreviations: CD, Crohn's disease; CDAI, Crohn's disease activity index; CDED, Crohn's disease exclusion diet; CDEIS, Crohn's disease endoscopic index of severity; CRP, C reactive protein; CS, Corticosteroids; EEN, Exclusive enteral nutrition; ESR, Erythrocyte sedimentation rate; HBI, Harvey-Bradshaw index; IBD MDT, Inflammatory bowel disease multidisciplinary team; IOIBD, International organiza…
