# Supplementary material for: Analysis of 61 exclusive enteral nutrition formulas used in the management of active Crohn’s disease—new insights into dietary disease triggers
Source: Aliment Pharmacol Ther. 2020 Apr 6;51(10):935–47. doi: 10.1111/apt.15695 (PMC8653890; doi:10.1111/apt.15695)
Supplement: Supplementary file 3 — Supplementary Material 2 [file APT-51-935-s003.xlsx]

## Sheet: Sheet1
AL 110®	Alicalm	Clinutren® HP/HC	Elemental 028 Extra	Elental®	Emsogen®	Ensure® (EU)	Ensure® (USA)	Ensure® plus (EU)	Ensure® plus (USA)	Ensure® plus fresh	Fortimel® Energy	Fortisip®	Fresubin® energy	Fresubin® jucy drink	Fresubin® original drink	Fresubin® original fibre tube feed	Modulen® IBD	Neocate® junior	Nutren® 1.0	Nutren® 1.5	Nutren® junior	Nutridrink®	Nutridrink® juice style	Nutridrink® yoghurt style	Nutrini energy	Nutrini max	Nutrison (Australia)	Nutrison (EU)	Nutrison energy	Optimental®	Osmolite® (Australia)	Osmolite® (USA)	Osmolite® 1.5kcal	PediaSure®	Peptamen® (Canada)	Peptamen® (USA)	Peptamen® 1.5 (Canada)	Peptamen® 1.5 (USA)	Peptamen® AF 1.2 (USA)	Peptamen® junior	Peptamen® junior 1.5	Peptisorb	Pregestimil	Pregomin	RACOL-NF®	Resource® energy	Resource® fruit	Resource® junior	Resource® protein
biotin	acesulfame potassium	b-carotene	biotin	amino acids	aspartic acid	biotin	biotin	b-carotene	biotin	b-carotene	biotin	biotin	b-carotene	b-carotene	b-carotene	b-carotene	biotin	biotin	biotin	biotin	biotin	b-carotene	biotin	biotin	biotin	biotin	biotin	biotin	biotin	b-carotene	biotin	biotin	b-carotene	biotin	b-carotene	b-carotene	b-carotene	b-carotene	b-carotene	b-carotene	b-carotene	biotin	biotin	biotin	biotin	biotin	biotin	biotin	biotin
calcium citrate	acetylated distarch adipate	biotin	calcium chloride	aspartame	biotin	calcium phosphate	calcium phosphate	biotin	calcium phosphate	biotin	calcium citrate	calcium hydroxide	biotin	biotin	biotin	biotin	calcium carbonate	calcium chloride	calcium citrate	calcium citrate	calcium carbonate	biotin	calcium chloride	carotenoids	calcium hydroxide	calcium hydroxide	calcium hydroxide	calcium hydroxide	calcium carbonate	biotin	calcium phosphate	calcium carbonate	biotin	calcium phosphate	biotin	biotin	biotin	biotin	biotin	biotin	biotin	calcium phosphate	calcium citrate	calcium carbonate	calcium chloride	carrageenan	choline	calcium citrate	carrageenan
casein	biotin	carrageenan	calcium phosphate	cellulose gum (carboxymethyl cellulose)	calcium citrate	canola oil	canola oil	calcium phosphate	canola oil	carmines	calcium hydroxide	calcium phosphate	choline	calcium chloride	calcium carbonate	calcium carbonate	calcium phosphate	calcium citrate	calcium phosphate	canola oil	calcium chloride	calcium hydroxide	choline	choline	calcium phosphate	carotenoids	calcium phosphate	calcium phosphate	calcium phosphate	calcium phosphate	canola oil	calcium phosphate	calcium phosphate	carrageenan	calcium citrate	calcium citrate	calcium citrate	calcium citrate	calcium citrate	calcium citrate	calcium phosphate	carotenoids	calcium phosphate	choline	calcium citrate	chromium chloride	chromium chloride	carrageenan	chromium chloride
choline	calcium chloride	chromium chloride	canola oil	citric acid	choline	carrageenan	carrageenan	canola oil	carrageenan	choline	calcium phosphate	carotenoids	chromium chloride	chromium chloride	calcium lactate	calcium phosphate	casein	calcium phosphate	canola oil	carrageenan	choline	calcium phosphate	chromium chloride	chromium chloride	canola oil	choline	canola oil	carotenoids	carotenoids	canola oil	carrageenan	canola oil	canola oil	cellulose gel	calcium phosphate	calcium citrate	calcium phosphate	calcium phosphate	calcium phosphate	calcium phosphate	canola oil	choline	casein	Citric acid esters of mono- and diglycerides of fatty acids	copper sulphate	copper sulphate	citric acid	chromium chloride	copper sulphate
coconut oil	canola oil	copper sulphate	choline	dextrins	chromium chloride	choline	casein	cellulose gel	cellulose gel	chromium chloride	carotenoids	choline	citric acid	copper sulphate	calcium phosphate	cellulose	choline	canola oil	carrageenan	casein	chromium chloride	choline	citric acid	citric acid	carotenoids	chromium chloride	carotenoids	casein	casein	casein	casein	carrageenan	carrageenan	cellulose gum (carboxymethyl cellulose)	chromium chloride	calcium phosphate	choline	choline	chromium chloride	canola oil	choline	chromium chloride	choline	copper sulphate	ferrous gluconate	corn oil	copper sulphate	copper sulphate	ferrous sulphate
copper sulphate	casein	ferrous sulphate	chromium chloride	polysorbate 80	citric acid esters of mono- and diglycerides of fatty acids	chromium chloride	choline	cellulose gum (carboxymethyl cellulose)	cellulose gum (carboxymethyl cellulose)	citric acid	choline	chromium chloride	copper sulphate	ferrous citrate	choline	cellulose gel	chromium chloride	choline	casein	choline	citric acid	chromium chloride	copper gluconate	copper gluconate	casein	citric acid	casein	choline	choline	cellulose gel	choline	casein	choline	choline	citric acid	choline	chromium chloride	chromium chloride	citric acid	choline	chromium chloride	citric acid	copper sulphate	ferrous sulphate	folic acid	ferrous sulphate	ferrous sulphate	ferrous sulphate	folic acid
corn syrup	choline	folic acid	coconut oil	potassium sorbate	coconut oil	copper sulphate	chromium chloride	choline	choline	copper sulphate	chromium chloride	citric acid	ferrous phosphate	folic acid	chromium chloride	cellulose gum (carboxymethyl cellulose)	copper sulphate	chromium chloride	choline	chromium chloride	copper sulphate	citric acid	curcumin	curcumin	choline	copper gluconate	choline	chromium chloride	chromium chloride	cellulose gum (carboxymethyl cellulose)	chromium chloride	choline	chromium chloride	chromium chloride	copper sulphate	chromium chloride	copper sulphate	citric acid	copper sulphate	chromium chloride	citric acid	coconut oil	corn oil	fish oil	magnesium chloride	folic acid	folic acid	folic acid	glucose syrup
ferrous sulphate	chromium chloride	glucose syrup	copper sulphate	soy lecithin	copper sulphate	corn oil	copper sulphate	chromium chloride	chromium chloride	corn oil	citric acid	copper gluconate	folic acid	glucose syrup	copper sulphate	choline	corn oil	citric acid	chromium chloride	citric acid	ferrous sulphate	copper gluconate	ferrous lactate	ferrous lactate	chromium chloride	ferrous lactate	chromium chloride	citric acid	copper gluconate	choline	copper sulphate	chromium chloride	ferrous sulphate	copper sulphate	corn starch	citric acid	corn starch	copper sulphate	corn starch	citric acid	copper sulphate	copper gluconate	corn syrup	folic acid	maltodextrin	glucose syrup	L-cystein	magnesium citrate	magnesium citrate
folic acid	citric acid esters of mono- and diglycerides of fatty acids	magnesium citrate	diacetyl tartaric acid esters of mono-diglycerides	soybean oil	corn oil	ferrous sulphate	corn oil	citric acid	copper sulphate	ferrous sulphate	copper gluconate	curcumin	magnesium oxide	magnesium chloride	ferrous sulphate	chromium chloride	ferrous sulphate	citric acid esters of mono- and diglycerides of fatty acids	copper sulphate	coconut oil	fish oil	curcumin	folic acid	folic acid	citric acid	fish oil	citric acid	coconut oil	ferrous lactate	citric acid	ferrous sulphate	copper sulphate	folic acid	ferrous sulphate	dimethylpolysiloxane	copper sulphate	dimethylpolysiloxane	corn starch	ferrous sulphate	copper sulphate	corn starch	ferrous lactate	ferrous sulphate	glucose syrup	milk protein	magnesium chloride	maltodextrin	magnesium oxide	magnesium oxide
high arachidonic oil	coconut oil	magnesium oxide	ferrous sulphate		cystein	folic acid	corn starch	copper sulphate	corn oil	folic acid	curcumin	ferrous lactate	maltodextrin	maltodextrin	Fish oil	copper sulphate	folic acid	coconut oil	corn syrup	copper sulphate	folic acid	ferrous lactate	glucose syrup	glucose syrup	copper glconate	folic acid	copper gluconate	copper gluconate	fish oil	copper sulphate	folic acid	corn oil	high oleic sunflower oil	folic acid	ferrous sulphate	corn starch	ferrous sulphate	ferrous sulphate	fish oil	corn starch	ferrous sulphate	folic acid	folic acid	inositol	mono- and diglycerides of fatty acids	magnesium oxide	manganese sulphate	maltodextrin	manganese sulphate
L-carnitine	copper sulphate	manganese sulphate	folic acid		ferrous sulphate	high oleic sunflower oil	ferrous sulphate	corn oil	ferrous sulphate	hydrochloric acid	ferrous lactate	folic acid	manganese chloride	manganese chloride	folic acid	dextrins	glucose syrup	copper sulphate	ferrous sulphate	corn oil	fructooligosaccharides	folic acid	magnesium chloride	magnesium hydroxide	ferrous lactate	L-carnitine	ferrous lactate	ferrous lactate	folic acid	diacetyl tartaric acid esters of mono-diglycerides	high oleic sunflower oil	corn syrup	L-carnitine	high oleic safflower oil	folic acid	ferrous sulphate	folic acid	folic acid	folic acid	ferrous sulphate	fish oil	magnesium chloride	high arachidonic acid oil	L-carnitine	palm oil	manganese sulphate	natural and artificial flavour	manganese sulphate	milk protein
low erucic rapeseed oil	ferrous sulphate	milk protein	glucose syrup		folic acid	magnesium chloride	folic acid	corn starch	folic acid	lactic acid	folic acid	magnesium chloride	milk protein	mono- and diglycerides of fatty acids	magnesium chloride	ferrous sulphate	magnesium chloride	ferrous sulphate	folic acid	curcumin	gum arabic	folic acid	maltodextrin	manganese sulphate	fish oil	magnesium hydroxide	fish oil	fish oil	magnesium phosphate	ferrous sulphate	magnesium chloride	ferrous sulphate	magnesium chloride	inositol	guar gum	folic acid	guar gum	guar gum	fructooligosaccharides	folic acid	folic acid	maltodextrin	high DHA oil	magnesium chloride	pantothenic acid	milk protein	phosphoric acid	milk protein	mono- and diglycerides of fatty acids
magnesium chloride	folic acid	mono- and diglycerides of fatty acids	glycine		glucose syrup	maltodextrin	high oleice sunflower oil	ferrous sulphate	fructooligosaccharides	magnesium phosphate	magnesium chloride	magnesium hydroxide	mono- and diglycerides of fatty acids	natural and artificial flavour	magnesium oxide	fish oil	magnesium oxide	folic acid	glucose	ferrous sulphate	high oleic sunflower oil	magnesium chloride	manganese sulphate	milk protein	folic acid	maltodextrin	folic acid	folic acid	maltodextrin	fish oil	magnesium sulphate	folic acid	maltodextrin	L-carnitine	L-carnitine	guar gum	L-carnitine	L-carnitine	guar gum	guar gum	guar gum	manganese sulphate	high oleic vegetable oil	manganese sulphate	perilla oil	mono- and diglycerides of fatty acids	potassium iodide	mono- and diglycerides of fatty acids	natural and artificial flavour
nucleotides (AMP, UMP, CMP, GMP)	glucose syrup	natural and artificial flavour	high oleic sunflower oil		glycine	manganese sulphate	magnesium chloride	folic acid	magnesium phosphate	magnesium sulphate	magnesium hydroxide	maltodextrin	natural and artificial flavour	pantothenic acid	maltodextrin	folic acid	manganese sulphate	glucose syrup	L-carnitine	folic acid	inulin	magnesium hydroxide	milk protein	natural and artificial flavour	L-carnitine	manganese sulphate	magnesium hydroxide	magnesium hydroxide	manganese sulphate	folic acid	maltodextrin	L-carnitine	MCTs	magnesium phosphate	magnesium chloride	L-carnitine	magnesium chloride	magnesium chloride	inulin	inositol	inositol	MCTs	inositol	MCTs	potassium carbonate	natural and artificial flavour	sodium molybdate	pantothenic acid	potassium citrate
palm oil	inositol	pantothenic acid	inositol		inositol	milk protein	magnesium phosphate	gellan gum	maltodextrin	malic acid	maltodextrin	manganese sulphate	pantothenic acid	potassium chloride	manganese chloride	inulin	MCTs	glycine	magnesium oxide	L-carnitine	L-carnitine	maltodextrin	natural and artificial flavour	pantothenic acid	magnesium hydroxide	milk protein	magnesium phosphate	magnesium phosphate	pantothenic acid	fructooligosaccharides	manganese sulphate	magnesium chloride	milk protein	maltodextrin	magnesium oxide	magnesium chloride	magnesium oxide	magnesium oxide	L-carnitine	L-carnitine	L-carnitine	modified starch	L-carnitine	milk protein	potassium chloride	pantothenic acid	sodium selenite	potassium chloride	potassium hydroxide
pantothenic acid	L-carnitine	potassium chloride	L-alanine		L-alanine	natural and artificial flavour	maltodextrin	magnesium chloride	manganese sulphate	maltodextrin	manganese sulphate	milk protein	potassium chloride	potassium iodide	milk protein	magnesium chloride	milk fat	high oleic sunflower oil	magnesium phosphate	magnesium chloride	low erucic rapeseed oil	manganese sulphate	pantothenic acid	pectin	maltodextrin	pantothenic acid	maltodextrin	maltodextrin	pea protein	L-arginine	MCTs	magnesium phosphate	palm oil	manganese sulphate	maltodextrin	magnesium oxide	maltodextrin	maltodextrin	magnesium chloride	magnesium chloride	magnesium chloride	palm oil	L-cystine	nicacin	potassium citrate	potassium chloride	sucrose	potassium citrate	potassium iodide
potassium chloride	L-cystine	potassium hydroxide	L-arginine		L-arginine	niacin	manganese sulphate	magnesium phosphate	milk protein	manganese sulphate	milk protein	pantothenic acid	potassium citrate	sodium chloride	mono- and diglycerides of fatty acids	magnesium oxide	pantothenic acid	inositol	maltodextrin	maltodextrin	magnesium chloride	milk protein	polysorbate 80	potassium citrate	manganese sulphate	potassium chloride	manganese sulphate	manganese sulphate	potassium chloride	L-carnitine	pantothenic acid	maltodextrin	pantothenic acid	MCTs	manganese sulphate	maltodextrin	manganese sulphate	manganese sulphate	magnesium oxide	magnesium oxide	magnesium oxide	pantothenic acid	L-tryptophan	nucleotides (AMP, UMP, CMP, GMP)	potassium phosphate	potassium iodide	vitamin A	potassium iodide	sodium citrate
potassium iodide	L-glutamine	potassium iodide	L-aspartate		L-carnitine	pantothenic acid	natural and artificial flavour	maltodextrin	natural and artificial flavour	milk protein	natural and artificial flavour	potassium citrate	potassium iodide	sodium fluoride	pantothenic acid	maltodextrin	potassium chloride	L-alanine	manganese sulphate	manganese sulphate	maltodextrin	pantothenic acid	potassium chloride	potassium iodide	pantothenic acid	potassium citrate	MCTs	MCTs	potassium citrate	magnesium chloride	potassium chloride	manganese sulphate	potassium chloride	milk protein	MCTs	manganese sulphate	MCTs	MCTs	maltodextrin	maltodextrin	maltodextrin	potassium citrate	L-tyrosine	pantothenic acid	sodium citrate	rapeseed oil	vitamin B1	rapeseed oil	sodium fluoride
potassium phosphate	L-histidine	rapeseed oil	L-carnitine		L-cystine	potassium chloride	pantothenic acid	manganese sulphate	pantothenic acid	pantothenic acid	pantothenic acid	potassium hydroxide	rapeseed oil	sodium molybdate	potassium carbonate	manganese chloride	potassium citrate	L-arginine	MCTs	MCTs	manganese sulphate	potassium citrate	potassium iodide	potassium phosphate	potassium chloride	potassium iodide	pantothenic acid	pantothenic acid	potassium hydroxide	magnesium phosphate	potassium citrate	MCTs	potassium citrate	mono- and diglycerides of fatty acids	palm kernel oil	MCTs	natural and artificial flavour	natural and artificial flavour	manganese sulphate	manganese sulphate	manganese sulphate	potassium iodide	magnesium oxide	phosphoric acid	sodium erythorbate	sodium citrate	vitamin B12	sodium citrate	sodium molybdate
sodium chloride	L-phenylalanine	sodium fluoride	L-cystine		L-glutamine	potassium citrate	potassium chloride	milk protein	potassium chloride	pectin	potassium hydroxide	potassium iodide	sodium chloride	sodium selenite	potassium chloride	milk protein	potassium hydroxide	L-carnitine	pantothenic acid	natural and artificial flavour	MCTs	potassium hydroxide	sodium ascorbate	rapeseed oil	potassium citrate	potassium phosphate	pea protein	pea protein	potassium iodide	maltodextrin	potassium iodide	pantothenic acid	potassium iodide	natural and artificial flavour	pantothenic acid	palm kernel oil	palm kernel oil	pantothenic acid	MCTs	MCTs	MCTs	potassium phosphate	manganese sulphate	potassium chloride	soy lecithin	sodium fluoride	vitamin B2	sodium fluoride	sodium selenite
soy lecithin	magnesium acetate	sodium molybdate	L-glutamine		L-histidine	potassium iodide	potassium citrate	natural and artificial flavour	potassium citrate	potassium citrate	potassium iodide	sodium citrate	sodium citrate	sucrose	potassium citrate	mono- and diglycerides of fatty acids	potassium iodide	L-glutamine	potassium chloride	palm oil	milk protein	potassium iodide	sodium chloride	scalcium hydroxide	potassium hydroxide	rapeseed oil	potassium chloride	potassium chloride	sodium chloride	manganese sulphate	potassium phosphate	potassium chloride	potassium phosphate	pantothenic acid	potassium chloride	pantothenic acid	pantothenic acid	phosphoric acid	pantothenic acid	natural and artificial flavour	pantothenic acid	sodium chloride	MCTs	potassium iodide	soy protein	sodium molybdate	vitamin B3	sodium molybdate	starch
sucrose	manganese sulphate	sodium selenite	L-histidine		L-isoleucine	potassium phosphate	potassium iodide	pantothenic acid	potassium hydroxide	potassium iodide	rapeseed oil	sodium fluoride	sodium fluoride	vitamin A	potassium iodide	pantothenic acid	sodium citrate	L-isoleucine	potassium citrate	pantothenic acid	pantothenic acid	rapeseed oil	sodium fluoride	sodium chloride	potassium iodide	sodium chloride	potassium citrate	potassium citrate	sodium citrate	MCTs	sodium citrate	potassium citrate	sodium citrate	potassium chloride	potassium citrate	phosphoric acid	potassium chloride	potassium chloride	phosphoric acid	pantothenic acid	phosphoric acid	sodium citrate	modified corn starch	potassium phosphate	soybean oil	sodium phosphate	vitamin B6	sodium phosphate	sucrose
sunflower oil	MCTs	starch	L-isoleucine		L-leucine	sodium citrate	sodium citrate	potassium chloride	potassium iodide	rapeseed oil	sodium fluoride	sodium molybdate	sodium molybdate	vitamin B1	potassium phosphate	potassium citrate	sodium molybdate	L-leucine	potassium iodide	potassium citrate	potassium iodide	sodium fluoride	sodium molybdate	sodium citrate	potassium phosphate	sodium fluoride	potassium hydroxide	potassium hydroxide	sodium fluoride	natural and artificial flavour	sodium molybdate	potassium iodide	sodium molybdate	potassium citrate	potassium iodide	potassium chloride	potassium citrate	potassium citrate	potassium chloride	phosphoric acid	potassium chloride	sodium fluoride	pantothenic acid	sodium chloride	sucrose	sodium selenate	vitamin C	sodium selenite	vegetable oil
taurine	natural and artificial flavour	sucrose	L-leucine		L-lysine	sodium molybdate	sodium molybdate	potassium citrate	sodium chloride	sodium chloride	sodium molybdate	sodium selenite	sodium selenate	vitamin B12	rapeseed oil	potassium iodide	sodium selenite	L-lysine	sodium chloride	potassium iodide	potassium phosphate	sodium molybdate	sodium selenite	sodium fluoride	sodium chloride	sodium molybdate	potassium iodide	potassium iodide	sodium molybdate	pantothenic acid	sodium selenite	sodium citrate	sodium selenite	potassium hydroxide	potassium phosphate	potassium citrate	potassium iodide	potassium iodide	potassium iodide	potassium chloride	potassium citrate	sodium molybdate	potassium chloride	sodium selenite	vitamin A	sucrose	vitamin D	starch	vitamin A
vitamin A	pantothenic acid	vitamin A	L-lysine		L-methionine	sodium selenite	sodium selenite	potassium iodide	sodium citrate	sodium chloride	sodium selenite	soy lecithin	soy lecithin	vitamin B2	sodium chloride	potassium phosphate	soy lecithin	L-methionine	sodium molybdate	potassium phosphate	probiotics	sodium selenite	sucrose	sodium molybdate	sodium fluoride	sodium selenate	potassium phosphate	potassium phosphate	sodium selenite	potassium citrate	soy lecithin	sodium molybdate	soy lecithin	potassium iodide	sodium citrate	potassium iodide	sodium chloride	sodium chloride	sodium ascorbate	potassium citrate	potassium iodide	sodium selenite	potassium citrate	taurine	vitamin B1	sunflower oil	vitamin E	sucrose	vitamin B1
vitamin B1	potassium iodide	vitamin B1	L-methionine		L-phenylalanine	soy lecithin	soy lecithin	potassium phosphate	sodium molybdate	sodium citrate	soy lecithin	sucrose	sucrose	vitamin B3	sodium citrate	rapeseed oil	sucrose	L-proline	sodium selenite	sodium chloride	sodium molybdate	soy lecithin	thiamine	sodium selenite	sodium molybdate	soy lecithin	rice flour	rapeseed oil	soy lecithin	potassium iodide	soy protein	sodium selenite	soy protein	potassium phosphate	sodium molybdate	sodium citrate	sodium citrate	sodium citrate	sodium chloride	potassium iodide	sodium chloride	soybean oil	sodium citrate	vegetable oil	vitamin B12	vitamin A	vitamin K	sunflower oil	vitamin B12
vitamin B12	potassium phosphate	vitamin B2	L-phenylalanine		L-proline	soy protein	soy protein	sodium citrate	sodium selenite	sodium molybdate	sucrose	vegetable oil	sunflower oil	vitamin B6	sodium fluoride	sodium chloride	vitamin B1	L-serine	soy lecithin	sodium citrate	sodium phosphate	sucrose	vitamin A	sucrose	sodium selenite	sunflower oil	sodium chloride	rice flour	soy protein	sodium citrate	vitamin A	soy lecithin	taurine	sodium chloride	sodium phosphate	sodium molybdate	sodium molybdate	sodium molybdate	sodium citrate	potassium phosphate	sodium citrate	taurine	sodium iodide	vitamin A	vitamin B2	vitamin B1	water	vitamin A	vitamin B2
vitamin B2	sodium chloride	vitamin B3	L-proline		L-serine	sucrose	sucrose	sodium molybdate	soy lecithin	sodium phosphate	sunflower oil	vitamin A	vitamin A	vitamin C	sodium molybdate	sodium citrate	vitamin B12	L-threonine	soy protein	sodium molybdate	sodium selenite	sunflower oil	vitamin B12	sunflower oil	soy lecithin	taurine	sodium fluoride	sodium chloride	vegetable oil	sodium selenite	vitamin B1	soy protein	vitamin A	sodium molybdate	sodium selenite	sodium phosphate	sodium phosphate	sodium phosphate	sodium molybdate	sodium chloride	sodium phosphate	vitamin A	sodium selenite	vitamin B12	vitamin B3	vitamin B2	whey protein	vitamin B1	vitamin B3
vitamin B3	sodium citrate	vitamin B6	L-serine		L-threonine	vitamin A	vitamin A	sodium selenite	soy protein	sodium selenite	vitamin A	Vitamin B1	vitamin B1	vitamin D	sodium selenite	sodium fluoride	vitamin B2	L-tryptothan	taurine	sodium phosphate	soy lecithin	vitamin A	vitamin B2	vitami B1	sunflower oil	vitamin A	sodium molybdate	sodium fluoride	vitamin A	soybean oil	vitamin B12	taurine	vitamin B1	sodium selenite	soy lecithin	sodium selenite	sodium selenite	sodium selenite	sodium phosphate	sodium citrate	sodium selenite	vitamin B1	soybean oil	vitamin B12	vitamin B6	vitamin B3	zinc sulphate	vitamin B12	vitamin B6
vitamin B6	sodium molybdate	vitamin C	L-threonine		L-tryptophan	vitamin B1	vitamin B1	soy lecithin	sucrose	soy lecithin	vitamin B1	vitamin B12	vitamin B12	vitamin E	soy lecithin	sodium molybdate	vitamin B3	L-tyrosine	vitamin A	sodium selenite	sucrose	vitamin B1	vitamin B3	vitamin A	taurine	vitamin B1	sodium selenite	sodium molybdate	vitamin B1	sucrose	vitamin B2	vitamin A	vitamin B12	soy lecithin	soybean oil	soy lecithin	soy lecithin	soy lecithin	sodium selenite	sodium phosphate	soy lecithin	vitamin B12	taurine	vitamin B2	vitamin C	vitamin B6		vitamin B2	vitamin C
vitamin C	sodium selenite	vitamin D	L-tryptophan		L-tyrosine	vitamin B12	vitamin B12	soy protein	vitamin A	sucrose	vitamin B12	vitamin B2	vitamin B2	vitamin K	soy protein	sodium selenite	vitamin B6	L-valine	vitamin B1	soy lecithin	taurine	vitamin B12	vitamin B6	vitamin B2	vitamin A	vitamin B12	soy lecithin	sodium selenite	vitamin B12	taurine	vitamin B3	vitamin B1	vitamin B2	soybean oil	taurine	soybean oil	soybean oil	soybean oil	soy lecithin	sodium selenite	soybean oil	vitamin B2	vitamin A	vitamin B6	vitamin D	vitamin C		vitamin B3	vitamin D
vitamin D	sucrose	vitamin E	L-tyrosine		L-valine	vitamin B2	vitamin B2	sucrose	vitamin B12	sunflower oil	vitamin B2	vitamin B3	vitamin B3	Water	sucrose	soy lecithin	vitamin C	magnesium chloride	vitamin B12	sucrose	vitamin A	vitamin B2	vitamin C	vitamin B3	vitamin B1	vitamin B2	soy protein	soy lecithin	vitamin B2	vitamin A	vitamin b6	vitamin B12	vitamin B3	sucrose	vitamin A	taurine	sucralose	sucralose	soybean oil	soy lecithin	sucrose	vitamin B3	vitamin B1	vitamin C	vitamin E	vitamin D		vitamin B6	vitamin E
vitamin E	taurine	vitamin K	L-valine		magnesium acetate	vitamin B6	vitamin B3	vitamin A	vitamin B2	vitamin A	vitamin B3	vitamin B6	vitamin B6	whey protein	sunflower oil	soy protein	vitamin D	maltodextrin	vitamin B2	taurine	vitamin B1	vitamin B3	vitamin D	vitamin B6	vitamin B12	vitamin B3	sunflower oil	soy protein	vitamin B3	vitamin B1	vitamin C	vitamin B2	vitamin B6	taurine	vitamin B1	vitamin A	sucrose	sucrose	taurine	soybean oil	taurine	vitamin B6	vitamin B12	vitamin D	vitamin K	vitamin E		vitamin C	vitamin K
vitamin K	vitamin A	water	magnesium acetate		manganese sulphate	vitamin C	vitamin B6	vitamin B1	vitamin B3	vitamin B1	vitamin B6	vitamin C	vitamin C	zinc sulphate	vitamin A	sunflower oil	vitamin E	manganese sulphate	vitamin B3	vitamin A	vitamin B12	vitamin B6	vitamin E	vitamin D	vitamin B2	vitamin B6	vitamin A	sunflower oil	vitamin B6	vitamin B12	vitamin D	vitamin B3	vitamin C	vitamin A	vitamin B12	vitamin B1	taurine	taurine	vitamin A	sucralose	vitamin A	Vitamin C	vitamin B2	vitamin E	zinc sulphate	vitamin K		vitamin D	Water
zinc sulphate	vitamin B1	zinc sulphate	magnesium sulphate		MCTs	vitamin D	vitamin C	vitamin B12	vitamin B3	vitamin B12	vitamin C	Vitamin D	vitamin D		vitamin B1	vitamin A	vitamin K	MCTs	vitamin B6	vitamin B1	vitamin B2	vitamin C	vitamin K	vitamin E	vitamin B3	vitamin C	vitamin B1	vitamin A	vitamin C	vitamin B2	vitamin E	vitamin B6	vitamin D	vitamin B1	vitamin B2	vitamin B12	trypsin	vitamin A	vitamin B1	sucrose	vitamin B1	vitamin D	vitamin B3	vitamin K		water		vitamin E	zinc sulphate
	vitamin B12		MCTs		palm oil	vitamin E	vitamin D	vitamin B2	vitamin B6	vitamin B2	vitamin D	vitamin E	vitamin E		vitamin B12	vitamin B1	zinc zulphate	palm oil	vitamin C	vitamin B12	vitamin B3	vitamin D	water	vitamin K	vitamin B6	vitamin E	vitamin B12	vitamin B1	vitamin D	vitamin B3	vitamin K	vitamin C	vitamin E	vitamin B12	vitamin B3	vitamin B2	vitamin A	vitamin B1	vitamin B12	taurine	vitamin B12	Vitamin E	vitamin B6	zinc sulphate		zinc sulphate		vitamin K
	vitamin B2		mono- and diglycerides of fatty acids		pantothenic acid	vitamin K	vitamin E	vitamin B3	vitamin C	vitamin B3	vitamin E	vitamin K	vitamin K		vitamin B2	vitamin B12		pantothenic acid	vitamin D	vitamin B2	vitamin B6	vitamin E	zinc sulphate	water	vitamin C	vitamin D	vitamin B2	vitamin B12	Vitamin E	vitamin B6	water	vitamin D	vitamin K	vitamin B2	vitamin B6	vitamin B3	vitamin B1	vitamin B12	vitamin B2	vitamin A	vitamin B2	vitamin K	vitamin C					water
	vitamin B3		pantothenic acid		potassium chloride	water	vitamin K	vitamin B6	vitamin D	vitamin B6	vitamin K	water	water		vitamin B3	vitamin B2		potassium citrate	vitamin E	Vitamin B3	vitamin C	vitamin K		water	vitamin D	vitamin K	vitamin B3	vitamin B2	vitamin K	vitamin C	zinc sulphate	vitamin E	water	vitamin B3	vitamin D	vitamin B6	vitamin B12	vitamin B2	vitamin B3	vitamin B1	vitamin B3	water	vitamin D					zinc sulphate
	vitamin B6		potassium chloride		potassium citrate	zinc sulphate	water	vitamin C	vitamin E	vitamin C	water	zinc sulphate	zinc sulphate		vitamin B6	vitamin B3		potassium iodide	vitamin K	vitamin B6	vitamin D	water		zinc sulphate	vitamin E	water	vitamin B6	vitamin B3	whey protein	vitamin D		vitamin K		vitamin B6	vitamin E	vitamin C	vitamin B2	vitamin B3	vitamin B6	vitamin B12	vitamin B6	whey protein	vitamin E
	vitamin C		potassium citrate		potassium iodide		zinc sulphate	vitamin D	vitamin K	vitamin D	zinc sulphate				vitamin C	vitamin B6		sodium chloride	Water	vitamin C	vitamin E	zinc sulphate			vitamin K	zinc sulphate	vitamin C	vitamin B6	zinc sulphate	vitamin E		water		vitamin C	vitamin K	vitamin D	Vitamin B3	vitamin B6	vitamin D	vitamin B2	vitamin C	zinc sulphate	vitamin K
	vitamin D		potassium iodide		potassium phosphate			vitamin E	water	vitamin E					vitamin D	vitamin C		sodium molybdate	zinc sulphate	vitamin D	vitamin K				Water		vitamin D	vitamin C	MCTs	vitamin E		zinc sulphate		vitamin D	water	vitamin E	vitamin B6	vitamin C	vitamin E	vitamin B3	vitamin D		zinc sulphate
	vitamin E		potassium phosphate		propylene glycol alginate			vitamin K	zinc sulphate	vitamin K					vitamin E	vitamin D		sodium phosphate		vitamin E	zinc sulphate				whey protein		vitamin E	vitamin D		vitamin K				Vitamin E	whey protein	vitamin K	Vitamin C	vitamin D	vitamin K	vitamin B6	vitamin E
	vitamin K		propylene glycol alginate		sodium chloride			water		water					vitamin K	vitamin E		sodium selenite		vitamin K					zinc sulphate		vitamin K	vitamin E		Water				vitamin K	zinc sulphate	vitamin K	vitamin D	vitamin E	water	vitamin C	vitamin K
	whey protein		sodium chloride		sodium citrate			zinc sulphate		zinc sulphate					Water	vitamin K		taurine		water							water	vitamin K		whey protein				water		water	Vitamin E	vitamin K	whey protein	vitamin D	water
	zinc sulphate		sodium citrate		sodium molybdate										xanthan gum	water		vitamin A		zinc sulphate							whey protein	whey protein		zinc sulphate				zinc sulphate		whey protein	vitamin K	water	zinc sulphate	vitamin E	whey protein
			sodium molybdate		sodium selenite										zinc sulphate	zinc sulphate		vitamin B1									zinc sulphate	zinc sulphate								zinc sulphate	water	whey protein		vitamin K	zinc sulphate
			sodium selenite		taurine													vitamin B2																			whey protein	zinc sulphate		water
			taurine		vitamin A													vitamin B3																			zinc sulphate			whey protein
			vitamin A		vitamin B1													vitamin B6																						zinc sulphate
			vitamin B1		vitamin B12													vitamin C
			vitamin B12		vitamin B2													vitamin D
			vitamin B2		vitamin B3													vitamin E
			vitamin B3		vitamin B6													vitamin K
			vitamin B6		vitamin C													zinc sulphate
			vitamin C		vitamin D
			vitamin D		vitamin E
			vitamin E		vitamin K
			vitamin K		zinc sulphate
			zinc sulphate
[truncated: 5 more columns]
